# Supplementary material for: Epidemiology and Economic Burden of Chikungunya: A Systematic Literature Review
Source: Trop Med Infect Dis. 2023 May 31;8(6):301. doi: 10.3390/tropicalmed8060301 (PMC10302198; doi:10.3390/tropicalmed8060301)
Supplement: Supplementary file 1 [file tropicalmed-08-00301-s001.zip]

Archive with 3 entries (3 files):
- SM_1_SEARCH_STRATEGY.pdf
- SM_2_DATA_EXTRACTION.xlsx
- SM_3_QUALITY_ASSESSMENT_ROB.pdf
