# Supplementary material for: Epidemiology and Economic Burden of Chikungunya: A Systematic Literature Review
Source: Trop Med Infect Dis. 2023 May 31;8(6):301. doi: 10.3390/tropicalmed8060301 (PMC10302198; doi:10.3390/tropicalmed8060301)
Supplement: Supplementary file 1 [file tropicalmed-08-00301-s001.zip › SM_2_DATA_EXTRACTION.xlsx]

## Sheet: Sheet1
Reference citation	Study ID (surname of first author and year first full report of study was published e.g. Smith 2001)	Year	REGION	Country	Language	Publication type (e.g. full report, abstract, letter)	Aim of study (e.g. efficacy, equivalence, pragmatic)/ Research objective or question	Design (e.g. parallel, crossover, non-RCT)	Unit of allocation (by individuals, cluster/ groups or body parts)	Start date	End date	Ethical approval needed/ obtained for study (YES/NO/UNCLEAR)	Population description (from which study participants are drawn - N)	Inclusion criteria	Exclusion criteria	Method of recruitment of participants (Random/ Convenience/Other e.g. phone, mail, clinic patients)	Informed consent obtained (YES/NO/UNCLEAR)	Total no. of participants	Outcomes	Outcome definition (with diagnostic criteria if relevant)	Data processing	Statistical treatment	Level of significance	Study funding sources (including role of funders)	Possible conflicts of interest (for study authors)
Idris Nasir Abdullahi, Azeez Oyebanji Akande, Yusuf Muhammed, Lawal Dahiru Rogo & Bamidele Soji Oderinde (2020): Prevalence Pattern of Chikungunya Virus Infection in Nigeria: A Four Decade Systematic Review and Meta-analysis, Pathogens and Global Health, DOI: 10.1080/20477724.2020.1743087	Abdullahi et al., 2020	2020	Africa	Nigeria	English	Review	to investigate chikungunya virus infection in Nigeria	Systematic review and meta-analysis	cross-sectional studies in Nigeria			UNCLEAR	cross-sectional studies WITH Case studies in which CHIKV infections were reported among Nigerians from hospital-based studies that reported CHIKV detection by RT-PCR tech_x0002_nique, ELISA, or plaque reduction neutralization test (PRNT) on human samples	The search for CHIKV infection had to be con_x0002_ducted systematically in Nigeria from hospital-based studies that reported CHIKV detection by RT-PCR tech_x0002_nique, ELISA, or plaque reduction neutralization test (PRNT) on human samples. In order to be eligible or qualify for the present systematic review and meta-analysis, either one or more of CHIKV RNA, anti-CHIKV IgM, anti-CHIKV IgG, or C…	Studies with no or inadequate extractable primary data, and/or explicit descriptive methodology were excluded from this meta-analysis.	Using direct database search and MeSH, the following terms and their variants were used for CHIKV infection, viz: ‘CHIKV’, ‘chikungunya virus’, ‘pyrexia of unknown origin’, ‘febrile illness’, ‘prevalence’, ‘outbreak’, ‘anti_x0002_CHIKV’, and ‘Nigeria’. Individual names of Nigerian states and cities were also used as additional search terms for more abstracts on the subject. Titles and abstracts o…	UNCLEAR	6588 records; after the elimination of duplicates, 30 remained. After screening titles and abstracts, we retained and assessed 27 full-text articles for eligibility. Finally, 7 full texts were included with 1347 participants	Age range (years) 1–80. Female (%) 726 (57.8). We identified 6588 records; after the elimination of duplicates, 30 remained. After screening titles and abstracts, we retained and assessed 27 full-text articles for eligibility. Finally, 7 full texts were included because they were the only available cross-sectional studies, There was a significant association between the prevalence of anti-CHIKV b…		Random-effect model was used to pool the prevalence of CHIKV infections and associated sociodemographic data reported from eligible studies. Crude prevalence of CHIKV infection was first calculated based on crude numerators and denominators provided by all eligible studies	Heterogeneity of pooled prevalence was cal_x0002_culated using Cochrane’s Q Chi-squared test which was quantified by H and I2 values. Substantial heterogene_x0002_ity was inferred if I2 values ˃70%. Medcalc software Version 2019.19.0.7 (Ostend, Belgium) was used for all statistical analysis. P values less than 0.05 at 95% con_x0002_fidence interval (CI) were considered statistically significant.	0.05	not described	The authors have declared that no competing interests exist.
Alvis-Zakzuk NJ, Díaz-Jiménez D, Castillo-Rodríguez L, Castañeda-Orjuela C, Paternina-Caicedo Á, Pinzón-Redondo H, Carrasquilla-Sotomayor M, Alvis-Guzmán N, De La Hoz-Restrepo F. Economic Costs of Chikungunya Virus in Colombia. Value Health Reg Issues. 2018 Dec;17:32-37. doi: 10.1016/j.vhri.2018.01.004. Epub 2018 Apr 6. PMID: 29627722.	Alvis-Zakzuk et al., 2018	2018	South America	Colombia	English	Research article	The aim of this analysis was to estimate the economic impact of CHIK in Colombia from a societal perspective.	Cost study		ago/14	fev/17	UNCLEAR	We selected a population with clinical signs and indicators of CHIK for our sample. These patients were selected from the early peak of the epidemic, where cases were most likely to be CHIK. Besides that, the INS requires mandatory notification of acute cases with fever of greater than 38°C, arthritis, arthralgia, and rash, when no other condition can explain the symptoms. Because of the overwhel…				UNCLEAR		the median direct medical cost in children was US$257.9 (IQR $121.7–563.8). The largest share of pediatric cost was associated with bed cost (40.0%), followed by 36.4% with diagnostic procedures (laboratory and images tests), and 13.6% with drugs. Of all patient presentations, 80.3% were for general consultation, and 19.7% were specialized cases. The median direct medical cost in adults was US$66…		Data were collected in Microsoft Excel 2013 (Microsoft Corp., Redmond, WA) and analyzed in R Project for Statistical Computing, and STATA 12 (Stata Corporation, College Station, TX). According to the Resolution 8430 of 1993 of the Ministry of Health, this research presented no risks to patients	For reporting, median costs per patient and interquartile ranges (IQR) were shown. We also reported median costs and 95% confidence interval computed via bootstrapping (10.000 iterations) because costs per pediatric or adult patient do not follow a normal distribution, these were estimated by following a Gamma distribution. Item costs were presented as a proportion of the median direct medical co…		Funding for this project was provided from the Colombian National Health Institute (Instituto Nacional de Salud).	The authors have declared that no competing interests exist.
ANJOS, Rosângela O. et al. Transmission of Chikungunya virus in an urban slum, Brazil. Emerging infectious diseases, v. 26, n. 7, p. 1364, 2020.	ANJOS, et al.,2020.	2020	South America	Brazil	English	Research article	After a chikungunya outbreak in Salvador, Brazil, we performed a cross-sectional, community-based study of 1,776 inhabitants to determine chikungunya virus (CHIKV) seroprevalence, identify factors associated with exposure, and estimate the symptomatic infection rate.	Cross-sectional study	Individual	November 2016	February 2017	YES	In Salvador (population 2.9 million ), the capital of Bahia state, which is located ≈100 km from Feira de Santana, we retrospectively identified that CHIKV had been circulating since September 2014, but outbreaks first occurred between June and November 2015 . In this study, we used the prevalence of CHIKV IgG as an indicator of all (i.e., symptomatic and asymptomatic) previous infection in a slu…	we visited all households in the study site and invited all residents ≥5 years of age who slept ≥3 nights per week in the house to participate.		convenience	YES	Among the 2,651 eligible residents in the study site, 1,776 (67.0%) agreed to participate in this study.	Those who consented were younger than those who refused (median age 26 years [IQR 16–40] vs. 35 years [IQR 21–46]; p <0.01). Of those who consented, a greater proportion were female (57.0%. Most participants had a nonwhite (black or mixed) skin color (93.8%). CHIKV seroprevalence was 11.8% (95% CI 9.8%–13.7%), and 15.3% of seropositive persons reported an episode of fever and arthralgia. Infectio…	we used the presence of IgM as a proxy for a more recent CHIKV infection than if there were no IgM. We interpreted both the CHIKV IgG and IgM ELISA results according to manufacturer instructions: CHIKV IgG absorbance/calibrator levels were negative at <0.8, indeterminate at ≥0.8 to <1.1, and positive at ≥1.1; CHIKV IgM absorbance/calibrator levels were negative at <0.9, indeterminate at ≥0.9 to <…	We performed data analysis using Stata version 14 software.	We used absolute and relative frequencies or medians and interquartile ranges (IQR) to characterize the sociodemographics and also reported presumptive diagnoses and history of symptoms of study participants. We used χ2 or Wilcoxon rank-sum tests to compare the sex and age distribution for those who did agree to be enrolled in the study with the distribution for those who did not. We used a 2-tai…	0.05	This study was supported by the Brazilian National Council for Scientific and Technological Development (grants 400830/2013-2, 440891/2016-7, and 421522/2016-0 to G.S.R., grant 439967/2016-3 to R.K., and scholarships to M.G.R., U.K., and G.S.R.); the Coordination for the Improvement of Higher Education Personnel, Brazilian Ministry of Education (grant 88887.130746/2016-00 to G.S.R.); the Research…	UNCLEAR
ANTÓNIO, Virgilio S. et al. Seroepidemiology of chikungunya virus among febrile patients in eight health facilities in central and northern Mozambique, 2015–2016. Vector-Borne and Zoonotic Diseases, v. 18, n. 6, p. 311-316, 2018.	ANTÓNIO, Virgilio S, 2018	2018	Africa	Moçambique	English	Research article	The aim of this study was to determine the seroepidemiology of CHIKV in central and northern Mozambique.	Cross-sectional study	Individual	March 2015	May 2016	Yes	A total of 392 patients with undifferentiated fever who attended the outpatient clinic at the study sites.	patients with undifferentiated fever who attended the outpatient clinic at the study sites, between March2015 and May 2016, were enrolled in this study.	Individuals with psychiatric disease or with a readily identifiable focus of infection, such as otitis, sinusitis, purulent pharyngitis, cellulitis, urinary tract infection, dental abscess, septic arthritis, pneumonia, or pelvic inflammatory disease, were excluded.	convenience	Yes		The median age of study participants was 23 years (IQR: 7–34). 45.7% were female. The majority of participants had a Mozambican. The frequency of participants with seropositivity for IgM and IgG anti-CHIKV antibodies was 1.5% (6/392) and 28.6% (112/392), respectively. Patients with seropositivity for IgM anti-CHIKV were significantly younger. Frequency of patients with seropositivity for IgG anti…	Case definition A case of CHIKV seropositivity was defined as the presence of positive results for anti-CHIK IgM or IgG antibodies using enzyme-linked immunosorbent assay (ELISA). Participants with negative results for anti-CHIK IgM and IgG antibodies were labeled as negative for CHIK infection.		Data were analyzed using the statistical software package STATA 12.0 (College Station, TX: StataCorp, 2011). Study groups were compared using Fisher’s exact test for categorical variables and Kruskal–Wallis for numerical variables (medians). A p-value <0.05 was considered statistically significant.	A p-value <0.05 was considered statistically significant.	This study was funded by the European Foundation Initiative into Neglected Tropical Disease. This work was also supported, in part, by the U.S. Centers for Disease Control and Prevention through a cooperative agrément number 5NU14GH001237-03-00.	No competing financial interests exist.
Aubry M, Kama M, Henderson AD, Teissier A, Vanhomwegen J, Mariteragi-Helle T, Paoaafaite T, Manuguerra JC, Christi K, Watson CH, Lau CL, Kucharski AJ, Cao-Lormeau VM. Low chikungunya virus seroprevalence two years after emergence in Fiji. Int J Infect Dis. 2020 Jan;90:223-225. doi: 10.1016/j.ijid.2019.10.040. Epub 2019 Nov 2. PMID: 31689529; PMCID: PMC6912130.	Aubry et al 2020	2020	Asia	Fiji	English	Short Communication	A serosurvey conducted during October-November 2015 in the Central Division, where 43% of the Fiji population is living, showed a prevalence of anti-CHIKV immunoglobulin class G (IgG) antibodies of 0.9% (Kama et al., 2019). In the present study, we investigated the seroprevalence of CHIKV in the same population two years after emergence in Fiji	cross-sectional study	individual		Jun/17	YES	A serosurvey conducted during October-November 2015 in the Central Division, where 43% of the Fiji population is living, showed a prevalence of anti-CHIKV immunoglobulin class G (IgG) antibodies of 0.9%	All blood samples were tested for the presence of IgG against CHIKV using the same recombinant antigen-based microsphere immunoassay (MIA)		previously cohort	Not Clear	320	The prevalence of anti-CHIKV IgG in the participants from the Central Division increased from 0.9% (95%CI 0.2%–2.6%) in 2015 to 12.8% (95%CI 9.4%–17%) in 2017 (p<0.0001). The prevalence of anti-RRV IgG was stable over the same period, with 37.2% (95%CI 32.4%–42.7%) in 2015 and 39.1% (95%CI 33.7%–44.7%) in 2017 (p = 0.687). Among the 200 participants with available serum samples collected in both …			Data were analyzed with GraphPad Prism 6.03 using the Fisher’s exact test.	0.05	No one	The authors have declared that no competing interests exist.
Azami NA, Salleh SA, Shah SA, Neoh HM, Othman Z, Zakaria SZ, Jamal R. Emergence of chikungunya seropositivity in healthy Malaysian adults residing in outbreak-free locations: chikungunya seroprevalence results from the Malaysian Cohort. BMC Infect Dis. 2013 Feb 5;13:67. doi: 10.1186/1471-2334-13-67. PMID: 23379541; PMCID: PMC3651385.	Azami et al., 2013	2013	Asia	Malaysia	English	Research article	The aim of this study was to determine the extent of chikungunya virus infection in healthy Malaysian adults residing in outbreak-free locations.	cross-sectional study	individual	01/01/2008	31/12/2008	Yes	Participants in this study were from The Malaysian Cohort (TMC) project which is a national project mana_x0002_ged by our research institute (UKM Medical Molecular Biology Institute). This project was initiated in 2006 to recruit at least 100,000 Malaysians aged 35 and above, where these participants represent various ethnic groups, geographical locations and lifestyles			randomized	UNCLEAR	we randomly selected 945 from the initial population of 13,330	Out of 945 participants, CHIK IgG was detected in 56 O(5.93%) of them. CHIK IgG seroprevalence increased with age group, where participants aged 65–74 years old had the highest seroprevalence of 10.00% (5/50). age 45–54 450 (47.62%) 55–64 311 (32.91%). Males were more likely to be CHIK seropositive compared to females with an odds ratio of 2.112 (95% CI: 1.223- 3.647)."		Data analysis was performed using Statistical Package for Social Science (SPSS) 16.0 software (SPSS Inc., Chicago, USA).	Differences in seropositivity between genders, age groups, states, ethnicities and localities were calculated by Chi-square tests and a p value of <0.05 was considered sta_x0002_tistically significant. Logistic regression using the likelihood ratio method was used to identify risk factors associated with positive CHIK IgG. Statistically significant risk factors identified in the univariate analys…	0.05	not described	The authors declare no conflict of interest.
Badar N, Ikram A, Salman M, Alam MM, Umair M, Arshad Y, Mushtaq N, Mirza HA, Ahad A, Yasin MT, Qazi J. Epidemiology of Chikungunya virus isolates 2016-2018 in Pakistan. J Med Virol. 2021 Nov;93(11):6124-6131. doi: 10.1002/jmv.26957. Epub 2021 Apr 23. PMID: 33755229.	Badar et al., 2021	2021	Asia	Pakistan	English	Research article	Our study reviewed the evolutionary statues and geographic origination of the Pakistani CHIKV isolates were investigated.	cross-sectional study	individual	20/12/2016	Jul/18	yes	Samples were actively collected from suspected chikungunya cases between 20th December 2016 to July 2018 from different hospitals and outdoor clinics in various geographic regions.	NA was extracted from serum using QIAmp viral RNA minikit (Qiagen, GmbH) according to manufacturers recommended proce_x0002_dures and eluted in 60 µl elution bufferNA was extracted from serum using QIAmp viral RNA minikit (Qiagen, GmbH) according to manufacturers recommended proce_x0002_dures and eluted in 60 µl elution buffer		convenience	UNCLEAR	774/1549) chikungunya cases were confirmed by real‐time PCR with the provincial distribution of positive cases across country	the mean age of chikungunya positive patients was 31.8 ± 15.7 years and the most affected individuals were aged between 21 and 40 years. 416 (54%) was male. 50% (774/1549) chi_x0002_kungunya cases were confirmed by real‐time PCR with the provincial distribution of positive cases across country: Sindh: 667 (84.7%); Ba_x0002_luchistan: 52 (8.9%); Federal capital: 87 (1.7%); Punjab: 259 (1.7%), and …	The case definition recommended by the World Health Organization for chikungunya was used to screen the cases, based on following clinical and epidemiological features: acute onset of fever nore than 38.5°C lasting for last 7 days, accompanied by one or more of the following symptoms: headache, nausea, vomiting, diarrhea, aches, eye pain, evi_x0002_dence of hemorrhagic manifestation, rash, joint …				not described	The authors declare no conflict of interest.
BAILLY, Sarah et al. Spatial distribution and burden of emerging arboviruses in French Guiana. Viruses, v. 13, n. 7, p. 1299, 2021.	BAILLY, et al. 2021.	2021	South America	French Guiana	English	Research article	Weighted seroprevalence estimates were calculated, and associated factors were identified by using survey-weighted Poisson regression and prevalence ratios (PRs).	Cross-sectional study	Individual	June 2017	October 2017	YES	In total, 1415 households and 2697 individuals were included between June and October 2017 from the 22 municipalities of French Guiana.	A total of 1600 households were randomly selected for possible participation in the study from household databases maintained by the geographic information and knowledge dissemination unit of the Regional environment, planning and housing agency and the National Institute of Economic and Statistical Information (INSEE)		Random	Yes	In total, 1415 households and 2697 individuals were included between June and October 2017 from the 22 municipalities of French Guiana	The mean age was 34.1, ranging from 2 to 75 years old. Women were at higher risk for CHIKV, while sex did not appear in multivariate analysis for DENV and ZIKV. For DENV, the risk of past infection was significantly higher for people over 65 years. The overall DENV seroprevalence was estimated at 73.1% (70.6–75.4) in the whole territory with estimations by serotype at 68.9% for DENV-1, 38.8% for …	All serum samples were tested for immunoglobulin G (IgG) antibodies against DENV, CHIKV, ZIKV and MAYV using a recombinant antigen-based microsphere immunoassay (MIA) adapted from Beck et al.	Statistical analyses were carried out using survey capabilities of Stata version 15 statistical software [37]. French Guiana’s layers were drawn using geodata from OpenStreetMaps (http://www.openstreetmap.org, accessed on 1 February 2021) and spatial analyses were performed using QGIS 2.18 software.	Weighted seroprevalence estimates were calculated, and associated factors were identified by using survey-weighted Poisson regression and prevalence ratios (PRs). The strength of association of the selected variables and DENV, CHIKV, ZIKV and MAYV seropositivity were estimated by crude and adjusted PRs with their 95% confidence interval (CI), all confidence intervals excluding 1.0 being considere…		This study was supported by the European Regional Development Fund under EPI-ARBO grant agreement GY0008695; the Regional Health Agency of French Guiana; and the National Center of Spatial Studies. C.F. (Claude Flamand) acknowledges financial support from the Centre National d’Etudes Spatiales-Terre solide, Océan, Surfaces Continentales, Atmosphère fund (grant number CNES-TOSCA-4800000720) and fu…	The authors declare no conflict of interest.
Barr KL, Khan E, Farooqi JQ, Imtiaz K, Prakoso D, Malik F, Lednicky JA, Long MT. Evidence of Chikungunya Virus Disease in Pakistan Since 2015 With Patients Demonstrating Involvement of the Central Nervous System. Front Public Health. 2018 Jul 10;6:186. doi: 10.3389/fpubh.2018.00186. PMID: 30042937; PMCID: PMC6048291.	Barr 2018	2018	Asia	Pakistan	English	Research article	to identify which arboviruses were causing undifferentiated febrile illness in humans presenting to health care services, mainly with neurological impairment	cross-sectional study	individual	abr/15	Jul/17	YES	Patients required syndromic findings of “acute onset of fever with headache, myalgia, stiff neck, altered mental status, seizures, limb weakness, or cerebrospinal fluid (CSF) pleocytosis” for enrollment (6). We also enrolled patients presenting with acute disseminated myeloencephalitis (ADEM), meningitis, encephalitis, acute flaccid paralysis, cranial nerve palsies, focal neurological deficits, o…	patients presenting with clinical syndromes reflecting CDC/WHO case definitions for CHIKV which included “acute onset of fever, polyarthralgia, headache, maculopapular rash, myalgia, conjunctivitis, and nausea/vomiting	Patient samples were screened for malaria, influenza, CCHF, typhoid, and sepsis.	convenience	YES	638 patients Was tested, 102 patients were IgM positive and from these, CHIVK was detected in 29 patient serum samples via rt-PCR and an additional 29 patients possessed neutralizing antibodies for CHIKV.	the mean was s was 37.6 years old. Sixty-four percent of patients with confirmed CHIKV infection were males as were 57% of CHIKV suspect cases. A total of 35.3% of suspect patients and 23.3% of confirmed patients had heart rates greater than 100 bpm. The average fever of CHIKV confirmed patients was 37.9◦C and a fever >38◦C was a significant factor for CHIKV infection (p = 0.043). 58.3% confirmed…	107 patients were positive for CHIKV via IgM, PRNT, and/or rt-PCR testing. Most of the patients were from Karachi. Patients categorized as positive for recent exposure included 54% that tested positive by IgM capture ELISA, 52% of those were also positive for CHIKV nucleic acids by rt-PCR, and 52% were positive by PRNT. Four patients were positive for CHIKV via rt-PCR and PRNT		Statistical analyses were performed on clinical data using a commercially available statistical software program (MedCalc 17.9.7). Logistic regression for dichotomous independent variables was performed. Symptoms and clinical features listed in CDC/WHO case definitions were set as the independent variables (6). Odds ratios (OR) were calculated with 95% confidence intervals. Ratios with a p-value …	0.05	UNCLEAR	not described
Barreto, Marina Carvalho Arruda; Gomes, Ileana Pitombeira; Castro, Shamyr Sulyvan de. Qualidade de vida dos pacientes com chikungunya: fatores associados durante uma epidemia ocorrida no nordeste do Brasil. J. Health Biol Sci. 2021;9(1):1-8 doi: 10.12662/2317-3206jhbs.v9i1.3600.p1-8.2021	Barreto et al 2021	2021	South America	Brazil	Portuguese	Research article	o objetivo deste estudo foi analisar a associação de fatores sociodemográficos e clínicos com a QV de pessoas com CHIK em Fortaleza/Ceará (CE)	cross-sectional study	individual	set/17	ago/19	yes	participantes com CHIK que procuraram uma unidade básica de saúde (UBS) na cidade de Fortaleza/Ceará para atendimento e em domicílio, com os casos notificados pela vigilância epidemiológica no ano de 2018	Foram incluídos aqueles que apresentavam diagnóstico laboratorial ou clínico da doença e com18 anos ou mais.	Os critérios de exclusão foram pessoas com problemas ou limitações que comprometessem o entendimento no processo de resposta dos instrumentos, segundo o Mini Exame do Estado Mental (MEEM).	convenience	yes	110	média de idade de 37 (±29) anos. 60% do sexo feminino. A média de dor dos participantes foi de 6,81 (±2,49), 60,91% faziam uso de analgésicos. O domínio físico apresentou o menor valor e o meio ambiente o maior valor. O domínio físico do WHOQOL-Bref mostrou relação com o uso de medicamentos e correlação significativa, moderada e negativa com nível de dor e correlação significativa, baixa e negati…		o MEEM para avaliação da função cognitiva. O nível de dor foi avaliado pela escala numérica de dor (NRS), uma régua numérica em que o participante determina qual o seu nível de dor. Ela oferece valores de 0 a 10, crescente de 1 em 1, sendo 10 a pior dor e 0 sem dor17. Para analisar a QV, foi utilizado o World Health Organization Quality of Life – WHOQOL em sua versão abreviada. O WHOQOL é um inst…	Para analisar a normalidade das variáveis, foi utilizado o teste de Shapiro-Wilk. Para análise inferencial dos dados, foram utilizados o teste t de Student, Anova e teste de correlação de Pearson, e seus correspondentes não paramétricos (Mann-Whitney, teste de Kruskal-Wallis e teste de correlação de Spearman). Os valores de correlação foram determinados de acordo com Cohen: até 0,39 correlação ba…	0.05	Apoio financeiro da CAPES em forma de bolsa de mestrado	not described
BARRETO, Francisca Kalline de Almeida et al. Seroprevalence, spatial dispersion and factors associated with flavivirus and chikungunya infection in a risk area: a population-based seroprevalence study in Brazil. BMC Infectious Diseases, v. 20, n. 1, p. 1-14, 2020.	Barreto, et al., 2020	2020	South America	Brazil	English	Research article	the aim of this study was to estimate the seroprevalence of chikungunya and dengue or Zika in the population of Juazeiro do Norte, Brazil. In addition, we aim to describe and analyze the epidemiological profile and clinical manifestations associated with serological positivity by viruses and to identify the spatial distribution patterns of positive cases due to chikungunya and dengue or Zika.	Cross-sectional study	Individual	June a 2018	December 2018	Yes	Of the 412 volunteers recruited, eight were excluded due to hemolysis of the collected blood, therefore 404 (98.1%) were included in the analysis. Juazeiro do Norte is a city located in the south of Ceará, has the 3rd largest population in the state. The city receives approximately 2.5 million people annually due to religious tourism and has a history of dengue transmission for over two decades	All residents of selected house were invited to participate in the study and those who accepted were included.	Of the 412 volunteers recruited, eight were excluded due to hemolysis of the collected blood.	Random	Yes	Of the 412 volunteers recruited	More women were included (68.3%) in this study, the median age was of 45 years old (5–91), the most common self-reported ethnicity was brown (or mixed race) (65.1%), low or no education was present in 57.9%, and average family income was below one minimum wage ($954.00 [1US$ = ± $4.00]). All households had a water supply and 97.7% had access to sewage networks. More than half of the participants …	Participants were tested for IgM and IgG against these three viruses. Those with IgM and/or IgG positive tests results were considered positive.	Data were entered into the Epi Info 7.2 software and analyzed using Stata 15.1 software (Stata Corp LP, College Station, TX, USA).For spatial analysis, the ArcGis 9.2 software was used.	Poisson regression was used to analyze the factors associated with positive cases, in the same way that the spatial analysis of positive cases was performed to verify whether the cases were grouped.	0.05	This work was partially supported by the FUNCAP 01/2017-SUS/PPSUS-CE FUNCAPSESA-Decit/SCTIE/MS-CNPq, CNPq for financing through the Call MCTIC/CNPq 28/2018 and the Network of Clinical and Applied Research into Chikungunya (REPLICK) through funds from the Department of Science and Technology (DECIT). The Christus University Center (UNICHRISTUS) for its financial support through the costing of prin…	No competing financial interests exist.
Badawi A, Ryoo SG, Vasileva D, Yaghoubi S. Prevalence of chronic comorbidities in chikungunya: A systematic review and meta-analysis. Int J Infect Dis. 2018 Feb;67:107-113. doi: 10.1016/j.ijid.2017.12.018. Epub 2017 Dec 20. PMID: 29277382; PMCID: PMC7110669	Basawii et al., 2018	2018	World	World	English	Review	to evaluate the prevalence of co-existing chronic conditions in CHIKV patients and in severe cases. We conducted a systematic review and meta-analysis of published literature to describe the frequency of chronic comorbidities in CHIKV and to explore their possible contributions to the severity and complication of this viral condition	Systematic review and meta-analysis		Jul/17	Jul/17	UNCLEAR	The prevalence of comorbidities was measured by extracting the proportion of co_x0002_existing medical conditions from CHIKV cases and from severe disease outcome. Severe CHIKV was identified as cases that underwent ICU, those with acute diseases (e.g., acute encephalitis) and subjects with atypical CHIKV (atypical clinical manifestations of CHIKV include vesiculobullous lesions, febrile seizures…	A search was conducted in PubMed, Ovid MEDLINE, Embase and Embase Classic databases, using the search terms (MeSH) “Chikungunya” AND “Diabetes, Hyperten_x0002_sion, Stroke, Cardiovascular Diseases, Coronary Artery Diseases, Obesity, OR Asthma”. Limiting the search to English	Animals and laboratory studies. We excluded reports published as review articles, letters, editorials, conference abstracts, case reports (with less than 3 cases) or vaccination trials	The abstracts of the identified studies were independently reviewed by two readers (SGR and SY). Differences were resolved through discussions for a consensus to be reached. Percentage agreement and Cohen’s Kappa (k) statistic (Cohen, 1989) were calculated and interpreted in accordance with Landis and Koch’s benchmarks (Landis and Koch, 1977) for assessing the agreement between reviewers as poor …	UNCLEAR	of 111 articles, remain 11 studies with 2773 pacients	The sex ratio (male: female) was 0.83, with a weighted overall average age (_x0003_SD) of 42.9 _x0003_13.9 years (range: 21-70 years). Meta-analysis for the identified studies showed that the most prevalent clinical symptoms were pyrexia (90.7%; 95% CI: 86.6- 93.6%) and arthralgia (85.2%; 95% CI: 70.2-93.4%) with cephalgia, myalgia, joint edema, dermatitis and malaise in _x0001_30-50% of the case…		The weighted average prevalence of each comorbidity was calculated (_x0003_SD) within each group. Publication bias was assessed both by the visual inspection of funnel plot and by Egger’s test. Egger’s test is widely used to assess the tendency for the effects estimated in small sample size studies to differ from those estimated in larger studies. The results of Egger’s test are presented in term…	Assessing the heterogeneity among the selected studies was carried out using the Q test (Cochran, 1954) that informs about the presence versus the absence of heterogeneity. The Q test, however, does not report the extent of heterogeneity and has inadequate power to detect heterogeneity among the small number of studies identified for some comorbidities. Therefore, we calculated the I 2 index to c…		not described	The authors have declared that no competing interests exist.
Bertolotti A, Thioune M, Abel S, Belrose G, Calmont I, Césaire R, Cervantes M, Fagour L, Javelle É, Lebris C, Najioullah F, Pierre-François S, Rozé B, Vigan M, Laouénan C, Cabié A; Chronic Chikungunya working group of University Medical Center of Martinique. Prevalence of chronic chikungunya and associated risks factors in the French West Indies (La Martinique): A prospective cohort study. PLoS N…	Bertolotti et al., 2020	2020	Caribbean	Martinique	English	Research article	The aim of the present study was: first, to determine the prevalence of CCA at 12 months of follow-up, and second, to search for acute phase factors significantly associated with chronicity	Cohort prospective	individual	dez/13	dez/14	Yes	This study was conducted at Pierre Zobda-Quitman Hospital in Fort de France, capital of Martinique, in the departments most likely to receive patients infected with CHIKV (the emergency department and the department of infectious diseases). As a result, the cohort of patients was mainly ambulatory and reflected the health care-seeking population affected by the epidemic in Martinique	Inclusion criteria were: age >= 16 years of age, ability to sign informed consent, blood sample positive for CHIKV RNA via qRT-PCR, and onset of symptoms (headache, arthralgia, myalgia, fever, rash, fatigue) >=7 days.		Convenience/phone	Yes	193 initials and 167 in follow-up	Age range from 20 to 91 years, 53.9% were aged over 50 years, with a mean (±SD) age of 51.35 (±16.10) years. The ratio of women to men was 1.80 (59 males and 106 females) Native American origins (n = 65, 38.92%) and Sub-Saharan African origins (n = 50, 29.94%) were the most represented. Co-morbidities: Cardiovascular and rheumatologic diseases were the most common pre-existing comorbidities: 36 (…	prevalence	Results were expressed as mean and standard deviation or frequency (percentage), as appropriate	Comparisons between the no CCA group and the CCA group were performed using chi-square test, Fisher’s exact test, or Wilcoxon test, as appropriate. Results were reported as risk difference with 95% confidence interval. A predictive set of factors associated with CCA were selected using the least absolute shrinkage and selection operator (LASSO) method, after multiple imputations with chained equa…	0.05	Funding was obtained by the CHU of Martinique from the French Ministry of Research and Higher Education (PHRC 2019 29-01)	The authors have declared that no competing interests exist.
Cardona-Ospina, J. A., Villamil-Gómez, W. E., Jimenez-Canizales, C. E., Castañeda-Hernández, D. M., & Rodríguez-Morales, A. J. (2015). Estimating the burden of disease and the economic cost attributable to chikungunya, Colombia, 2014. Transactions of The Royal Society of Tropical Medicine and Hygiene, 109(12), 793–802. doi:10.1093/trstmh/trv094	Cardona-Ospina 2015	2015	South America	Colombia	English	Research article	The aim of our study was to estimate DALYs lost for the year 2014 in Colombia attributable to CHIK considering both the acute phase of the disease and chronic disability	Cost study	individual		2014	UNCLEAR	acute, subacute and chronic cases of chikungunya, 106 592 cases were reported	reported cases of chikungunya that have been laboratory or clinically confirmed			UNCLEAR		During the 2014 CHIK outbreak in Colombia a total of 106 592 cases were reported (104 141 clinically confirmed, 3890 labora_x0002_tory confirmed and 1439 cases both clinically and laboratory con_x0002_firmed), with incidences ranging from 0 to 1837.3 cases/100 000 population in different departments, with a median of 19.1 cases/ 100 000 population (IQR 4.5 to 283.1). CHIK incidence rates at munic…	CHIK incidence was calculated using both clinically and laboratory confirmed cases reported and then disability-adjusted life years for dengue were calculated, as there were not yet for CHIK. it was expected that 47.6% of infected patients developed chronic chik	Microsoft Access was used to design a spatial database on which was recorded incidence rates of CHIK, DALYs using the low 95% CI adjusted per 100 000 population and estimated costs per capita, by departments to the GIS software. The Client GIS software Open source used was Kosmo Desktop 3.0 RC1 (Sistemas Abiertos de Informacio´n Geogra´fica [SAIG]; http://www.saig.es). Geographic data and shared …	Sensitivity analysis was performed calculating the respective 95% CI using the software Epi Dat 3.1	0.05	none	The authors have declared that no competing interests exist.
Chattopadhyay, S; Mukherjee, R; Nandi, A; Bhattacharya, N. Chikungunya virus infection in West Bengal, India. Indian Journal of Medical Microbiology, (2016) 34(2): 213-215	Chattopadhyay et al., 2016	2016	Asia	India	English	Short Communication	Assess prevalence of Chikungunya virus infection in West Bengal, India	cross-sectional study	individual	abr/11	set/11	UNCLEAR	uspected cases complaining of fever of short duration (≤2 weeks) with/without joint pain and/or rash attending the OPD and in door of a tertiary care hospital in Kolkata were selected	Subjects having short history of fever of ≤2 weeks with/without crippling arthralgia (joint pain) and/or rashes of both sexes and of all age-groups were included in the study		convenience	UNCLEAR	Two hundred and six patients (206) of both sexes (100 males and 106 females) of all age groups studied.	Of the 206 suspected Chikungunya cases, 76 (36.89%) were seropositive both by CHIKV IgM and HI assay. Male to female sex ratio was 1:1.17 (35 males and 41 females). Maximum number of positive cases (27–13 in males and 14 in females) was found in the age-group 31–40 years [Table 1]. Peak incidence of positive cases were seen in the month of August (32) and September (24) [Table 2]. Fever was the c…		not aplicable	not aplicable	not aplicable	not described	The authors declare no conflict of interest.
Chopra A, Anuradha V, Ghorpade R, Saluja M. Acute Chikungunya and persistent musculoskeletal pain following the 2006 Indian epidemic: a 2-year prospective rural community study. Epidemiol Infect. 2012 May;140(5):842-50. doi: 10.1017/S0950268811001300. Epub 2011 Jul 18. PMID: 21767452.	Chopra et al., 2021	2021	Asia	India	English	Research article	we completed a rural study to record the natural history of acute CHIKV and its RMSK sequelae. A population-based survey was followed by a planned longitudinal observational phase	Cohort prospective	individual	1 September 2006	July/2008	YES	Acute onset of short duration fever with simultaneous poly_x0002_arthralgias and body aches and pains was an a-priori definition used to initiate investigation of clinically suspected CHIKV cases. Malaria and dengue were excluded in all cases as these are known to be endemic in the region. We were further guided by the classical text descriptions of CHIKV [3]	Acute onset of short duration fever with simultaneous poly_x0002_arthralgias and body aches and pains was an a-priori definition used to initiate investigation of clinically suspected CHIKV cases. Malaria and dengue were excluded in all cases as these are known to be endemic in the region. We were further guided by the classical text descriptions of CHIKV [3]	Malaria or dengue cases	convenience	yes	1192 (response rate 82. 2%) villagers were surveyed leading to identification of 509 cases	male: female ratio 0.8:1 There were 110 (22%) cases examined within a fort_x0002_night of illness onset. Table 1 describes the features of acute illness. Arthralgias, predominantly peripheral, were disproportionately more severe than myalgias and soft-tissue pains (spine and proximal limbs). Fever generally lasted <5 days and was preceded by chills. Patients often complained of intense fatigue. T…		Data entered into MS Excel sheets were analysed using SPSS version 12.0 (SPSS Inc., USA); with level of significance at P<0.05. The geometric mean was computed for sera cytokine data.	Significant differences between groups were tested by ANOVA.	0.05	Indian Council of Medical Research (Government of India) (5/8/7/20/ 2006-ECD-I) and Arthritis Research Care Foundation	The authors declare no conflict of interest.
Couzigou B, Criquet-Hayot A, Javelle E, Tignac S, Mota E, Rigaud F, Alain A, Troisgros O, Pierre-Francois S, Abel S, Banydeen R, Cabié A. Occurrence of Chronic Stage Chikungunya in the General Population of Martinique during the First 2014 Epidemic: A Prospective Epidemiological Study. Am J Trop Med Hyg. 2018 Jul;99(1):182-190. doi: 10.4269/ajtmh.17-0543. Epub 2018 May 24. PMID: 29848408; PMCID: …	Couzigou et al. 2018	2018	Caribbean	Martinique	English	Research article	With the objective of providing a more comprehensive de_x0002_scription of the burden of chronic stage CHIK, the present prospective study describes the epidemiological character_x0002_istics and health outcomes of chronic stage CHIK cases in the general population of Martinique during one of the first epi_x0002_demics (January 2014–January 2015	Cohort prospective	individual	abr/14	fev/15	YES	It was conducted in two phases: 1) the first stage consisted in the recruitment of CHIK cases during the peak of the CHIK epidemic in Martini_x0002_que from April to October 2014 and 2) the second stage took place from November 2014 to February 2015 and consisted in participant follow-up in the form of phone interviews conducted 3 months or more after diagnosis of acute CHIK infection.	Participating GPs included all participants diagnosed with clinical CHIK infection according to standardized case defi_x0002_nitions recommended by the World Health Organization. Participants were thus categorized as probable CHIK cases when they met the following: 1) clinical criteria (acute onset of fever > 38.5_x0001_C, severe arthralgia/arthritis, and/or cutaneous rashes not explained by othe…	not described	convenience/phone	YES	509	The mean age at acute CHIK infection onset was 43.2 ± 23.6 years (median 44 years; range 1–95 years) and did not differ significantly between men and women (40.3 years versus 44.7 years, respectively; P = 0.05). Three hundred and thirty-eight of the study participants (66.4%) were women. Risk factors of atypical or severe form of acute CHIK infection, such as advanced pregnancy (third trimester),…	The primary outcome measure was self_x0002_perceived recovery from symptomatic manifestations of CHIK. Based on this outcome, the participant sample was divided into two groups: 1) the “symptomatic group” made up of participants with probable chronic stage CHIK infection and 2) the “remission” group consisting of totally asymptomatic participants.	A complete descriptive analysis was performed using Stata software version 12 (StataCorp LP; College Station, TX).	The following tests were used for group comparisons when appropriate: Student’s t-test or Wilcoxon–Mann–Whitney tests for continuous variables and χ2 or Fisher’s exact tests for cat_x0002_egorical variables. All inferential analyses were performed by means of a 2-sided test, with a level of significance of 5%	0.05	not described	not described
CROSBY, Laura et al. Severe manifestations of chikungunya virus in critically ill patients during the 2013–2014 Caribbean outbreak. International Journal of Infectious Diseases, v. 48, p. 78-80, 2016.	CROSBY, et al., 2016.	2016	Caribbean	Martinique Island and Guadeloupe	English	Research article	An observational study of consecutive patients with confirmed CHIKV infection admitted to ICUs in Martinique and Guadeloupe, French West Indies.	Cross-sectional study	Individual	January 2014	November 2014	UNCLEAR	Sixty-five patients were admitted to the ICU with CHIKV infection. patients with CHIKV infection admitted to ICUs of the university hospitals in Guadeloupe and Martinique during the 2013–2014 Caribbean outbreak. These university hospitals are the main hospitals in the French West Indies.	critically patients with CHIKV infection admitted to ICUs of the university hospitals in Guadeloupe and Martinique during the 2013–2014 Caribbean outbreak, at the height of the outbreak, with clinical and laboratory CHIKV infection confirmed by either a positive real-time PCR (RT-PCR) or positive IgM serology.		convenience	UNCLEAR	Sixty-five patients were admitted to the ICU with CHIKV infection.	Age, years, median 63 (52-70). Sex, male, n (%) 41 (63). Most patients admitted to the ICU with CHIKV infection had a pre-existing comorbidity. However, severe manifestations such as Guillain–Barré syndrome, encephalitis, and severe sepsis could be specifically related to CHIKV.	Sixty-five patients were admitted to the ICU with CHIKV infection. Fifty-four (83%) had a pre-existing underlying disease and 27 (41.5%) were admitted due to exacerbation of a comorbidity. Thirty-seven (57%) patients were mechanically ventilated. ICU and hospital mortality rates were 26% and 27%, respectively. CHIKV-related manifestations were observed in 28 (18%) patients and were mainly encepha…		Categorical variables were compared using the Khi 2 test or Fisher's exact test, as appropriate, and continuous variables were compared using the nonparametric Mann–Whitney test. P Values ​​less than 0.05 were considered statistically significant.	0.05	UNCLEAR	The authors have no conflicts of interest to declare.
CUNHA, Rivaldo V. et al. Seroprevalence of chikungunya virus in a rural community in Brazil. PLoS neglected tropical diseases, v. 11, n. 1, p. e0005319, 2017.	CUNHA,et al., 2017.	2017	South America	Brazil	English	Research article	To determine the prevalence of anti-CHIKV antibodies after the first wave of the epidemic, a serosurvey was carried out in the district of Chapada, a rural community in Riachão do Jacuípe.	Cross-sectional study	Cluster sampling was performed, using the household as a sample unit.	This serosurvey was conducted in April 2016		Yes	The Chapada district has a total of 505 households, with 2,303 individuals. Cluster sampling was performed, using the household as a sample unit. It was necessary to select 120 individuals, increasing this number by 20% for losses. We conducted a random selection of 45 households and selected 160 individuals to compose the sample.	Cluster sampling was performed, using the household as a sample unit. We conducted a random selection of 45 households and selected 160 individuals to compose the sample.		Random	Yes	In the serosurvey, of the 160 individuals selected, 120 were present in their homes and agreed to participate in the study	Most individuals were female, 62/120 (51.7%). Young, with a mean age of 36.6±20. Were black, 45/117 (38.5%), or of mixed race. We identified a moderate seroprevalence of Chikungunya in the Chapada district, and in half of the confirmed CHIKV infections, patients reported arthralgia and fever over the previous two Years. The rate of symptomatic CHIKV infection was 40.7%. Among the 120 individuals …	The rate of symptomatic CHIKV infection was 40.7%.An individual was considered to have had symptomatic infection if he/she had experienced fever and arthralgia in the previous two years and if a test for IgM and/or IgG detection had yielded positive results.	Data were entered directly into Research Electronic Data Capture (REDCap), hosted at the Federal University of Grande Dourados and were analyzed using the statistical program SAS 9.2	The incidence and prevalence of Chikungunya are expressed as percentages with 95% confidence intervals. Dichotomized and categorical data were analyzed with the chi-squared test	0.05	UNCLEAR	UNCLEAR
de Andrade DC, Jean S, Clavelou P, Dallel R, Bouhassira D. Chronic pain associated with the Chikungunya Fever: long lasting burden of an acute illness. BMC Infect Dis. 2010 Feb 19;10:31. doi: 10.1186/1471-2334-10-31. PMID: 20170492; PMCID: PMC2833164.	De Andrade et al., 2010	2010	Africa	La Reunión	English	Research article	The aims of this study were to assess and characterize pain, particularly chronic pain in patients attending general practices who have confirmed serologic infection by the CHIKV and to evaluate the impact of this pain on qual_x0002_ity of life (QoL).	cross-sectional study	individual	Jun/06	Jul/06	yes		All patients spontaneously seeking medical attention were directly asked whether they were on pain. Patients were included if they presented with any type of pain and previous serologic confirmation of CHIKV infection based on CHIKV IgG and IgM detected by direct ELISA and ELISA following immunocapture, respectively, as originally established at the Centre National de Référ_x0002_ence pour les Ar…	Patients presenting with signs of severe dis_x0002_ease such as meningismus, intense headaches or hemo_x0002_dynamic instability were headed to the nearest hospital and were not included in the study. We excluded patients presenting with pain clearly related to any other etiologies (i.e. rheumatologic, muscular, neurological - i. e: migraines), or those presenting with diabetes, psychia_x0002_tri…	convenience	yes		The mean intensity of pain on the visual-analogical scale (VAS) was 5.8 ± 2.1, and its mean duration was 89 ± 2 days. Fifty-six patients fulfilled the definition of chronic pain. Pain had NC in 18.9% according to the DN4 questionnaire. Conversely, about two thirds (65%) of patients with NC had chronic pain. The average pain intensity was similar between patients with or without NC (6.0 ± 1.7 vs 6…	pain and previous serologic confirmation of CHIKV infection based on CHIKV IgG and IgM detected by direct ELISA and ELISA following immunocapture, respectively	Quantitative variables were expressed as means and standard deviations (SD). Qualitative variables expressed as proportions and percentages.	We used analyses of variance (ANOVA), with Fisher’s PLSD test, to compare pain intensity and duration and questionnaire scores between patients with or without chronic pain and between patients with or without neuropathic character_x0002_istics. Multiple regression was used to analyze the asso_x0002_ciation between the effect of pain on QoL (i.e. mean interference score) and clinical characterist…	0.05	UNCLEAR	The authors declare no conflict of interest.
DIAS, Juarez P. et al. Seroprevalence of chikungunya virus after its emergence in Brazil. Emerging infectious diseases, v. 24, n. 4, p. 617, 2018.	DIAS, Juarez P. et al., 2018.	2018	South America	Brazil	English	Research article	To estimate the seroprevalence of CHIKV 1 year after the introduction of the virus in the population of 2 urban areas in Brazil, Feira de Santana and Riachão do Jacuípe-Bahia, affected by the ECSA genotype. Report the proportion of symptomatic cases of chikungunya and the proportion of patients who had the chronic form of the disease.	Cross-sectional study	Individual	October 2015	December 2015	Yes	A population-based cross-sectional study was carried out through home interviews and serological research, involving residents in delimited areas of 2 cities, Feira de Santana and Riachão do Jacuípe. These cities, which reported early epidemics of chikungunya in Brazil caused by the ECSA genotype, are located in the state of Bahia, in northeastern Brazil (hot and semi-arid climate).	For the general population survey, we invited all household members who were >1 year of age to take part in the study and have a questionnaire answered if they had lived in the city for the last >6 months.	Children <1 year of age were not included in the study.	Random	Yes	In Feira de Santana (George Américo) we visited 591 households and interviewed 1,858 people. In the 5 census sectors of Alto do Cemitério (Riachão Jacuípe) we visited 659 households and interviewed 1,879 people.	In George Américo, we invited 591 persons to be part of the serologic survey; 385 (65%) consented. We iden- tified 220 (57.1%) persons, 80 male (36.4%) and 140 fe- male (63.6%), who had CHIKV antibodies: 163 IgG, 25 IgM, and 32 both. In Alto do Cemitério, the consent rate was similar, 446/659 persons (67.7%). We identified 204 (45.7%) persons, 59 (28.9%) male and 145 (71%) female, who had CHIKV a…	We consider anyone with CHIKV, IgM or IgG (or both) detected in serum to be infected with CHIKV. The Euroimmun chikungunya IgM kit considers a ratio between the extinction value of the sample and the extinction value of the calibrator provided in the kit. The lower limit of detection for the CHIKV ELISA is the ratio of 0.05 IgM to 0.06 IgG. Samples with a ratio <0.8 are considered negative and th…	The data were analyzed using SPSS version 22	The incidence of CHIKV infection (total and according to variables of interest) as percentages with 95% CI. Pearson's χ 2 test was used to assess statistically significant differences (p<0.05) for categorical variables.	0.05	The Secretariat of Health Surveillance/National Health Fund/MS of Brazil provided financial support.	UNCLEAR
Doran C, Elsinga J, Fokkema A, Berenschot K, Gerstenbluth I, Duits A, et al. (2022) Long-term Chikungunya sequelae and quality of life 2.5 years post-acute disease in a prospective cohort in Curac¸ao. PLoS Negl Trop Dis 16(3): e0010142. https://doi.org/10.1371/journal. pntd.0010142	Doran et al, 2022	2022	Caribbean	Curaçao	English	Research article	The study had two aims: 1) to investigate the prevalence, nature and severity of symptoms, QoL, and explanatory variables of chronic chikungunya disease status >2.5 years after disease onset; 2) to compare the disease evolution from baseline to >2.5 years after disease onset, using the CLTCS-score to characterize chronic chikungunya disease	Cohort prospective	individual	Jun/15	abr/17	YES	During baseline 334 laboratory confirmed chikungunya patients were enrolled into a cohort study. Between June and July 2015, the baseline study assessed patients 3–16 months after chi_x0002_kungunya disease onset (henceforth referred to as 2015). A questionnaire administered by trained local interviewers contained pre-coded and open questions on socio-demographic characteristics, comorbidities, d…	laboratory confirmed chikungunya patients were enrolled into a cohort study	Patients who did not wish to participate or could not be reached after three failed telephone contact attempts were excluded from the study.	NOT CLEAR/telephone	YES	334 baseline and 248 in follow-up	In 2015, the percentage of patients that were classified by the CLTCS-score as recovered, mildly affected, or highly affected based on self-declared conditions were 93 (37%), 84 (34%), and 71 (29%), respectively. In 2017, more patients were classified as being recovered or mildly affected and less patients as highly affected compared to 2015. Although the change of disease status was not statisti…	prevalence of clinical symptoms reported in 2015 and 2017 were compared, with 2015 as baseline. In addition, to evaluate disease evolution and association between the prevalence, nature, and relapse frequency of symptoms, and QoL with disease status 2.5 years after disease onset,	SPSS Data Entry Station (SPSS Inc., version 23.0, Chicago, Illinois) was used for data entry and analyses. To follow disease progression, clinical presentation, and impact on QoL, the 2015 and 2017 time points data were analysed to look at individual changes, and compared between the recovered, mildly affected, and highly affected patients after disease status stratification. To evaluate the fluc…	Descriptive analysis was performed using means ± standard deviations (SD) or medians with interquartile ranges (IQR) for continuous variables, and frequencies and percentages for categorical variables. The valid percentages instead of percentages were used, if data was miss_x0002_ing. The 2015 and re-assessed 2017 disease status were compared using the McNemar-Bowker test. The association between…	0.05	Funding was provided by a MD/PhD Scholarship for J.E. from the Junior Scientific Masterclass, University Medical Center Groningen; and by the Dutch Research Council (NWO, https:// www.nwo.nl/onderzoek-en-resultaten/ onderzoeksprojecten) to A. T. for the project titled "Public health impact of chronic chikungunya illness and performance/utilisation of the health care system in the face of arbovira…	The authors have declared that no competing interests exist.
Dorléans F, Hoen B, Najioullah F, Herrmann-Storck C, Schepers KM, Abel S, Lamaury I, Fagour L, Césaire R, Guyomard S, Troudard R, Adélaïde Y, Romagne MJ, Davidas M, Rochais S, Boa S, de Saint-Alary F, Preira A, Saint-Martin P, Vaidie A, Melin M, Daudens-Vaysse E, Rosine J, Blateau A, Carvalho L, Septfons A, Paty MC, Leduc G, Cassadou S, Ledrans M, Cabié A. Outbreak of Chikungunya in the French Ca…	Dórleans et al., 2018	2018	Caribbean	Martinique Island and Guadeloupe	English	Research article	The objectives were to estimate the incidence of hospitalized cases, to assess the burden of severe cases, and to describe features of hospi_x0002_talized cases. Herein, we focus on the epidemiological and clinical description of hospitalized cases. We assessed the burden of severe cases and deaths related to CHIKV infection in patients admitted to public hospitals throughout the outbreak	cross-sectional study	individual	dez/13	Jan/15	not clear	pacients with a positive CHIKV diagnostic test hospitalizaed at least 24 hours	A case was defined as any patient cared for in the emergency room or acute ward of a public hospital in Martinique or Guadeloupe for at least 24 hours for acute CHIKV infection confirmed either by serological testing (_x0002_immunoglobulin M antibody titers) or by detecting the presence of CHIKV genome using a real-time reverse transcription polymerase chain reaction (RT-PCR) assays on blood or c…	Patients admitted to hospital more than 3 weeks after symptoms onset or for a reason not related to CHIKV infection were excluded from this study.	An active hospital-based surveil_x0002_lance system	UNCLEAR	1836	1,189 (64.8%) were adults (<15 years old), mean age was 41 years (median: 39 years of age), and sex ratio was 0.9. Fifteen MTCT cases were reported, five in Martinique and 10 in Guadeloupe. The mean age at symptoms onset was 6 days (median: 5 days). Among the total population, the overall incidence rate of hospitaliza_x0002_on was 23.4 per 10,000 inhabitants. The highest incidence rates were repo…	A case was defined as any patient cared for in the emergency room or acute ward of a public hospital in Martinique or Guadeloupe for at least 24 hours for acute CHIKV infection confirmed either by serological testing (igm) or RT_PCR.Neonatal CHIKV infections can be vector-borne or result from mother-to-child transmission (MTCT). A MTCT case was defined as a case developing within 10 days of life …	Data analysis was performed using Stata statistical software, version 14.1 (Stata Corp LP, College Station, TX). Incidence of severe cases, mortality, and attack rates were calculated according to populations census data (Martinique, 2013 and Guadeloupe, 2014) and according to estimates of CHIKV clinical infections through sentinel sur_x0002_veillance. Age specific data are available for populati…	Comparisons between categorical variables were performed using tests of proportions and the corresponding P values, and compari_x0002_sons between incidence rates were performed by estimating incidence rate ratios and the corresponding P value.	0.05	not described	not described
DUTTA, Prafulla et al. Surveillance of Chikungunya virus activity in some North-eastern states of India. Asian Pacific Journal of Tropical Medicine, v. 12, n. 1, p. 19, 2019.	DUTTA, et al., 2019.	2019	Asia	India	English	Research article	This present study was conducted to detect the prevalence pattern of the virus in different states of Northeast India.	Cross-sectional study	Individual	December, 2014	November, 2017	YES	Study population included patients with suspected dengue and/ or Chikungunya cases, acute encephalitis syndrome (AES) cases and pyrexia of unknown origin (PUO) cases negative for the most common etiologies. This study was conducted from December, 2014 to November, 2017 in three states of Northeast India viz., Assam, Arunachal Pradesh and Meghalaya.This study was conducted from December, 2014 to N…	Study population included patients with suspected dengue and/ or Chikungunya cases, acute encephalitis syndrome (AES) cases and pyrexia of unknown origin (PUO) cases negative for the most common etiologies. dengue suspected but negative cases, PUO and healthy cases were included in the study.	This study aimed to identify the prevalence of Chikungunya, therefore, detection of IgG antibodies was not included, as past infection would likely alter the true scenario of the infection during the study period.		Yes	A total of 1 510 samples were collected during the study period. Out of these samples, 337 samples were obtained from AES patients, 994 from dengue/Chikungunya suspected patients, 123 from PUO patients. The remaining 56 samples were collected from apparently healthy individuals living in and around the positive cases and did not suffer from fever in last 6 months and volunteered to provide their …	Overall, 11.83% (172/1 454) clinical samples were positive by MAC-ELISA and/or RT-PCR assay. Asymptomatic infection was seen in 17.86%. Males were more affected than females and age group 16-30 years was mostly affected. Fever (100.00%) was the primary symptom followed by headache (72.03%) and arthralgia (41.53%). Only 118 Chikungunya positive cases could be traced, of which 25.42% complained abo…	A conserved region of the virus i.e. Envelope-1 glycoprotein gene region was targeted for amplification using specific primers Sequencing of the amplified product was followed by phylogenetic tree construction (Maximum Likelihood tree based on Kimura-2 parameter model with 1 000 bootstraps) with other Indian and Global CHIKV sequences belonging to the three genotypes, namely Asian, West African a…	Information on demography, behavioural practices etc. were recorded from the study participant to determine the frequency of exposure. Statistical significance of the disease with respect to gender and age was calculated by logistic regression using SPSS version 20.0. P<0.05 was considered as statistically significant.		0.05	This study was supported by Indian Council of Medical Research, New Delhi(No. NER/23/2013-ECD-I).	The authors declare that they have no conflict of interest.
Economopoulou A, Dominguez M, Helynck B, Sissoko D, Wichmann O, Quenel P, Germonneau P, Quatresous I. Atypical Chikungunya virus infections: clinical manifestations, mortality and risk factors for severe disease during the 2005-2006 outbreak on Réunion. Epidemiol Infect. 2009 Apr;137(4):534-41. doi: 10.1017/S0950268808001167. Epub 2008 Aug 11. PMID: 18694529	Economopoulou et al., 2009	2009	Africa	La Reunión	English	Research article	The objectives of the sur_x0002_veillance system were to describe the atypical clinical forms of Chikungunya fever, to determine its inci_x0002_dence and mortality and to assess risk factors for se_x0002_vere disease and death	cross-sectional study	individual	01/02/2006	31/05/2006	yes	newly hospitalized Chikungunya fever cases with atypical disease symptoms. Case reports, medical records, and the results of biological tests were reviewed for each Chikungunya fever case by an epidemiologist in order to identify patients with atypical manifestations. For each atypi_x0002_cal case, a standard questionnaire was complete	g (IgM-antibody titres indicating acute or recent infection), or by detecting the presence of Chikungunya virus genome in any body specimen using real-time reverse transcription–polymerase chain reaction assays (RT–PCR)		convenience	yes	878 patients with atypical Chikungunya symptoms were investigated.	The median age of the cases was 70 years (range 15–95). Sex ratio (M/F) was 0. 8. Co-morbidities: Hypertension 329 (54) Diabetes mellitus 242 (39) Cardiovascular diseases 200 (32) Neurological disorders 142 (23) Chronic pulmonary diseases 99 (16) Alcohol abuse 88 (14) Kidney diseases 76 (12) Cancer 22 (4). 610 were adults, 224 were children aged <16 years, and 44 were newborns aged <10 days who w…	A case was considered to be biologically confirmed if any one of the above performed tests in any clinical specimen were positive. We defined as an ‘ atypical case’ of Chikungunyafever as one in which a patient hospitalized from April 2005 onwards on Re´union, developed, apart from fever and arthralgia, one or more other symptoms and had laboratory evidence of acute or recent Chikungunya virus in…	Analysis of the collected data was performed using Stata statistical software, version 8.0 (StataCorp LP, College Station, TX, USA). Denominators that were used to calculate proportions for the reported data varied, based on available information	Incidence and mortality were calculated according to the 2001 Reunion population census data. A multivariate analysis was conducted to examine the association between age, sex, underlying health status, alcohol_x0002_ism, diabetes, use of non-steroidal anti-inflammatory drugs (NSAIDs) and disease severity and death in all notified atypical cases. For this purpose, logistic regression models were …	0.05	not described	The authors declare no conflict of interest.
Ekong PS, Aworh MK, Grossi-Soyster EN, Wungak YS, Maurice NA, Altamirano J, Ekong MJ, Olugasa BO, Nwosuh CI, Shamaki D, Faburay B, LaBeaud DA. A Retrospective Study of the Seroprevalence of Dengue Virus and Chikungunya Virus Exposures in Nigeria, 2010-2018. Pathogens. 2022 Jul 4;11(7):762. doi: 10.3390/pathogens11070762. PMID: 35890007; PMCID: PMC9318586.	Ekong et al., 2022	2022	Africa	Nigeria	English	Research article	The goal of the present study is to further the understanding of the seroprevalence and risk factors associated with flavivirus and alphavirus infections among individuals from three major population centers in Nigeria.	cross-sectional study	individual	2010	2018	YES	or the Abuja cohort, 224 sera samples were originally collected in 2010–2011 in order to investigate the seroprevalence of brucellosis among apparently healthy abattoir workers [45], and they were selected as convenience samples to be tested later for antibodies against flaviviruses and alphaviruses as a part of this study.From Jos, 177 sera samples were collected in 2017 for a study investigatin…	For this study, suspected febrile individuals were patients who reported and/or presented with fever or/and other symptoms of febrile diseases such as chills, headache, and joint, muscle, and body pains during the previous 2–4 days and/or at the time of sample collection.		convenience	yes	701	Of the 701 samples tested, 54.1% (n = 379, 95% CI: 50.2–57.8%) were positive for the IgG antibody against DENV. The antibody to DENV was detected in 46.2% (n = 13, 95% CI: 19.2–74.8%) of newborns within 1–14 days old. Females had higher risk of anti_x0002_DENV antibody seropositivity (OR = 1.41, p = 0.02, 95% CI: 1.05–1.91) than males. In addition, persons with symptom of fever at the time of sam…		yses were performed using STATA statistical software version 15 (StataCorp LLC., TX). Seroprevalence of infection was calculated by determining the percentage of positive samples within each variable category. Differences in seroprevalence across variables were investigated using odds ratios and chi-square tests.	Univariate and multivariate logistic regression models were used to test the association between the outcome variables with age, gender, location, occupation, history of animal exposure, health status, presence of fever, and confirmation of malaria parasite in blood	0.05	supported by NIH RO1 AI102918 (PI: LaBeaud). The funders had no role in study design, data collection and analysis, decision to publish, or preparation of the manuscript.	The authors declare no conflict of interest.
Endale A, Michlmayr D, Abegaz WE, Asebe G, Larrick JW, Medhin G, Legesse M. Community-based sero-prevalence of chikungunya and yellow fever in the South Omo Valley of Southern Ethiopia. PLoS Negl Trop Dis. 2020 Sep 3;14(9):e0008549. doi: 10.1371/journal.pntd.0008549. PMID: 32881913; PMCID: PMC7470273.	Endale et al., 2020	2020	Africa	Ethiopia	English	Research article	we assessed community-based sero-prevalence of IgG antibody against CHIKV and the sero-status of IgG antibody against YFV in South Omo, southern part of Ethiopia.	cross-sectional study	individual	fev/18	Jun/18	yes	22, 23]. Among the eight districts of the Zone, three districts (Debub Ari, BenaTsemay and Hamer) were selected for the present study based on the ecological suitability and increased likelihood for the occurrence of emerging and re-emerging mosquito-borne viral diseases	. The inclusion criteria for participation were being resident in the cluster area, being older than 5 years and volunteer to participate in the study	Pregnant women and ane_x0002_mic individuals were not included in the study.	randomized	UNCLEAR	. The total sample size of 385 was allocated proportionally to the number of households of the clus_x0002_ters	Age range from 6 to 80 years. Mean age ± SD = 31.95 ± 14.05 years). 51.7% male. When the study participants were asked if they experienced any signs and symptoms relevant to arboviral infections, 13.6% reported having had joint pain and muscle aches, while 6.1% reported signs of weakness and fatigue and 2.2% reported. The overall sero-prevalence of IgG antibody to CHIKV was 43.6% (39.8% among mal…		Data were entered into Epi Data Software v.3.1 and analyzed using SPSS Version 25. Frequen_x0002_cies and percentages were used to summarize socio-demographic characteristics and the sero_x0002_prevalence of IgG antibody elicited towards CHIKV and YFV were estimated by dividing the number of participants with positive test results by the total number of study participants	Uni_x0002_variable logistic regression analysis was performed to assess the association between the sero_x0002_prevalence of IgG antibody and the background characteristics of study participants including age, sex, and history of travelling and other variables. Multivariable logistic regression analysis was performed to assess the effect of each of the independent variables (i.e. gender, age, occ…	0.05	: The study was financially supported by the Office of Vice President for Research and Technology Transfer, Addis Ababa University (Ref No. RD/PY662/2016). The funders had no role in study design, data collection and analysis, decision to publish, or preparation of the manuscript. Dr Mengistu Legesse received the award.	The authors declare no conflict of interest.
Feldstein LR, Ellis EM, Rowhani-Rahbar A, Hennessey MJ, Staples JE, Halloran ME, Weaver MR. Estimating the cost of illness and burden of disease associated with the 2014-2015 chikungunya outbreak in the U.S. Virgin Islands. PLoS Negl Trop Dis. 2019 Jul 19;13(7):e0007563. doi: 10.1371/journal.pntd.0007563. PMID: 31323020; PMCID: PMC6668848.	Feldstein et al., 2019	2019	North America	US Virgin islands	english	Research article	we aim to estimate the cost of illness and burden of disease associated with the 2014– 2015 CHIKV outbreak in the USVI by estimating direct medical costs, indirect cost of lost pro_x0002_ductivity due to absenteeism, and YLDs associated with long-term sequelae of the outbreak.	Cost study	individual	Jun/14	Jun/15	yes	Estimates of the direct and indirect cost of the outbreak were based on suspected cases reported to USVI Department of Health (DOH). All costs were expressed in 2014 U.S. dollars (USD). A suspected case was defined as a resident of the USVI who visited a hospital or health_x0002_care clinic on St. John, St. Thomas, or St. Croix with acute onset of fever (38˚C) and severe arthralgia or arthritis n…	Estimates of the direct and indirect cost of the outbreak were based on suspected cases reported to USVI Department of Health (DOH). All costs were expressed in 2014 U.S. dollars (USD). A suspected case was defined as a resident of the USVI who visited a hospital or health_x0002_care clinic on St. John, St. Thomas, or St. Croix with acute onset of fever (38˚C) and severe arthralgia or arthritis n…		Phone	Yes	One to two months after acute disease onset, 86; Six months after acute disease onset, 165; Twelve months after acute disease onset, 128.	One to two months after acute disease onset, 86 laboratory-positive CHIKV cases were interviewed. Of the cases who were employed (33%), 89% reported missing work due to CHIKV illness. On average, employed cases reported missing 6 days of work within 1–2 months after the onset of CHIKV symptoms. 33% of cases reported seeking additional healthcare at a clinic after initial infection and 9% reported…		The following formula was used to estimate value of time lost due to CHIKV disease: Value of time lost ¼ Mean # of work days missed at each time point 8 hours per day average hourly wage total # of reported laboratory 22% (0.31 0.72). The estimated number of symptomatic CHIKV infections in the USVI population was multiplied by productivity lost per person to obtain an overall cost estimate of abs…			National Institute of Allergy and Infectious Disease (R37- AI032042).	The authors have declared that no competing interests exist.
Frutuoso LCV, Freitas ARR, Cavalcanti LPG, Duarte EC. Estimated mortality rate and leading causes of death among individuals with chikungunya in 2016 and 2017 in Brazil. Rev Soc Bras Med Trop. 2020 Apr 9;53:e20190580. doi: 10.1590/0037-8682-0580-2019. PMID: 32294696; PMCID: PMC7182291.	Frutuoso et al., 2020	2020	South America	Brazil	English	Research article	The study aimed to estimate the magnitude and to describe the distribution and declared causes of death among individuals notified to CHIK in Brazil between 2016 and 2017.	Cross-sectional study		2014	2017	yes	According to the Brazilian Health Ministry data, a total of 552,023 cases were identified between 2014 and 2017 (incidence coefficient of 266 cases per 100,000 inhabitants), 403 deaths were caused by the disease, with a lethality rate (LR) of approximately 0.7 deaths per 1,000 cases	The study population was selected using the following criteria: Criterion 1: Individuals notified to CHIK, as reported in the Information System for Notifiable Diseases [Sinan] , who died (according to the Mortality Information System [SIM]) within 6 months after symptom onset, regardless of the underlying cause of death. Criterion 2: Individuals whose DCs mentioned CHIK in SIM in the study perio…	Based on the eligibility criteria, 3,994 deaths (time to death >6 months) were not included, and 1,094 cases were further excluded owing to duplications generated by pairing, thus, 5,850 cases were finally included.		NO	3135	We identified 552,023 suspected cases of CHIK in Sinan in 2016 and 2017 (Figure 1). Of these cases, 10,938 were linked to death notifications (DCs in SIM) in the same period (pairing score of ≥9,000). Based on the eligibility criteria, 3,994 deaths (time to death >6 months) were not included, and 1,094 cases were further excluded owing to duplications generated by pairing, thus, 5,850 cases were …	individuals with CHIK who died within 6 months from symptom onset, regardless of the underlying cause stated in the DC.	Stage 1: All CHIK cases recorded in Sinan during the study period were identified, regardless of case progression in this system. The database was linked with the complete SIM database for the same period, regardless of the cause of death recorded in this system. Non-deterministic pairing between Sinan and SIM was performed using the following identification variables: name, mother’s name, and da…	Relative risk	0.05	none	not described
Gallian P, Leparc-Goffart I, Richard P, Maire F, Flusin O, Djoudi R, Chiaroni J, Charrel R, Tiberghien P, de Lamballerie X. Epidemiology of Chikungunya Virus Outbreaks in Guadeloupe and Martinique, 2014: An Observational Study in Volunteer Blood Donors. PLoS Negl Trop Dis. 2017 Jan 12;11(1):e0005254. doi: 10.1371/journal.pntd.0005254. PMID: 28081120; PMCID: PMC5230756.	Gallian et al. 2017	2017	Caribbean	Martinique Island and Guadeloupe	English	Research article	we report an epidemiological follow-up of the chikungunya outbreak in Guadeloupe and Martinique islands, based on the large-scale prospective molecular detection of incident cases in blood donors and on seroprevalence analyses performed in donors at different time intervals during the epidemic.	Cross-sectional study	individual	24/02/2014	31/01/2015	yes	all blood donations in Guadeloupe (n = 6,189; sex ratio = 0.96) and Martinique (n = 10,197; sex ratio = 0.88) were subjected to individual nucleic acid testing (NAT) for CHIKV RNA (n = 16,386; sex ratio = 0.91;)#pop1 Seroprevalence analyses. Our objective was to follow the rise of seroprevalence at the onset of the outbreak, to estimate the final seroprevalence, and to refine the picture of epi_x…			convenience	yes		Among 16,386 donations tested by RT-PCR (pop#1), 37/10,197 (0.36%) and 26/6,189 (0.42%) were positive in Martinique and Guadeloupe respectively. Univariate analyses: Detection of CHIKV-IgG was significantly more frequent in males than females in Marti_x0002_nique (p <0_x0001_0001) but not in Guadeloupe. No direct significant relationship was identified between ABO groups and detection of CHIKV-Ig…	Individual NAT screening was performed by the EFS Alpes-Me´diter_x0002_rane´e laboratory (Marseille, France). ELISA detection of CHIKV-specific IgG was performed at the National Reference Centre for Arboviruses (French Army, Marseille, France) as previously described	IBM-SPSS Statistics v 23.0.0.0 software. Results were considered statistically significant when p-value was lower than 0_x0001_05.	Association of the presence of CHIKV-IgG with other epidemiological and biological factors was analysed using records from 8,653 donors tested during the epidemic period (Jan-1st 2014 to Jan-31st 2015), in both Guadeloupe (2,984, sex ratio = 0_x0001_94) and Martinique (5,669, sex ratio = 0_x0001_81) (pop#6; Fig 1, see S1 Table for details), and tested using the Chi-square test. To avoid possible …	0.05	This work was supported by Etablissement Franc¸ais du Sang (EFS), Alliance pour les sciences de la vie et de la sante´ (AVIESAN), Institut National de la Sante´ et de la Recherche Me´dicale (INSERM) and in part by the European programmes PREDEMICS (FP7-n˚ 278433), European Virus Archive goes Globa	The authors have declared that no competing interests exist.
Gérardin P, Fianu A, Malvy D, Mussard C, Boussaïd K, Rollot O, Michault A, Gaüzere BA, Bréart G, Favier F. Perceived morbidity and community burden after a Chikungunya outbreak: the TELECHIK survey, a population-based cohort study. BMC Med. 2011 Jan 14;9:5. doi: 10.1186/1741-7015-9-5. PMID: 21235760; PMCID: PMC3029216.	Gérardin et al. 2011	2011	Africa	La Reunión	English	Research article	The goal of the SEROCHIK survey was to clarify the seroprevalence and the risk factors of CHIKV infection within the commu_x0002_nity of La Réunion in the context of the large-scale epi_x0002_demic that swept the island in 2005-2006 [27,28]. The current study assesses the self-perceived morbidity by La Réunion islanders but also reveals the public health impact of Chikungunya disease in showing t…	cohort retrospective	individual	Nov/07	mai/08	YES	Participants were enrolled in a retrospective cohort study, the TELECHIK survey, designed from the framework of the cross-sectional, population-based SEROCHIK survey. The latter, conducted in La Réunion between 17 August and 20 October 2006 soon after an outbreak of Chikungunya virus (June 2006), involved a representative sample of 2,442 index individuals for whom their medical history in relatio…	Exposure to CHIKV was defined as positive for the subjects with positive CHIKV-specific IgG antibodies. Seropositive (CHIK+) and seronegative (CHIK-) subjects were allocated by classifying the previous exposure item within six strata defined at the time of the SEROCHIK survey as follows: true positive (TP, symptomatic CHIK +), false negative (FN, asymptomatic CHIK+), not know_x0002_ing positive (…		patients were stratified according to the initial study sample	yes	1094	The mean age of the participants was 36 years (range: 1 month to 93 years). The male to female ratio was 0.74. After 15.93 months for CHIK+ vs 15.97 months for CHIK-, P = 0.60), 80.9% of the 1,094 participants interviewed for the TELECHIK survey reported 1 or more symptoms. CHIK+ subjects were more likely than CHIK- peers to complain of musculoskeletal pain (43% vs 17%, Crude PR: 2.5, 95% CI 1.9 …		The population attributable risk (PAR) of CHIKV infection was calcu_x0002_lated to assess the community burden of Chikungunya within the perceived morbidity on a population basis. To account for a possible subjectivity bias inherent of FP, NKP, FN, and NKN subjects, we did a sensitivity analysis in the sample restricted to TP and TN. To determine whether the knowledge of previous exposure may aff…	Assessment of current symptoms according to explana_x0002_tory variables was conducted by bivariate analysis. Proportions were compared using corrected design-based c2 tests and means using the adjusted Wald test as appropriate. Crude preva_x0002_lence ratios (cPR) and 95% confidence intervals (95% CIs) of CHIKV infection were generated using Poisson regression models for each symptom and categor…	0.05	This study was funded by the Institut National de Santé Et de la Recherche Médicale	The authors have declared that no competing interests exist.
Gopalan SS, Das A. Household economic impact of an emerging disease in terms of catastrophic out-of-pocket health care expenditure and loss of productivity: investigation of an outbreak of chikungunya in Orissa, India. Journal of vector borne diseases [Internet]. 2009;46(1):57–64. Available from: https://www.embase.com/search/results?subaction=viewrecord&id=L354519852&from=export	Gopalan et al. 2009	2009	Asia	India	English	Research article	To examine the household economic impact of an outbreak of chikungunya in terms of out-of-pocket health care expenditure and income foregone due to loss of productive time in Orissa, India.	Cost study	individuals	May-07	Jul-07	UNCLEAR	Kural has a total population of about 9000.Kural village in Nayagarh district of Orissa state, India	we selected the bread winners of the households. We defined bread winner as the person who earns all or most of the income of the household. Thus, the respondents were bread winners who had developed sudden onset of fever and body ache during the outbreak of the disease and who had already completed the treatment.	we have excluded all those bread winners who were undergoing treatment at the time of data collection		YES	150 respondents	Out of total 150 respondents, 124 (82.6%) were males and 26 (17.3%) were females. The median age was 45 years (Range 20–70) and the median years of schooling was 7 (Range 0–17). The number of respondents without schooling was three. Out of 150 respondents, 110 were daily wage labourers and the rest 40 were farmers. The percentage of scheduled caste and other backward communities was 35 each. The …	We also collected information regarding socioeconomic and demographic details, treatment history, and out-of-pocket health care expenditure, loss of productive time and subsequent loss of income	Out-of-pocket health expenditure (patient-side cost of treatment): We calculated the out-of-pocket health care expenditure by considering the patient-side cost of treatment for diagnosis, consultation, drugs, transportation, hospital stay and food, and escort. We re- corded the expenditures in Indian Rupees (INR) and later converted to approximate value in US Dollars as per the exchange rates dur…			UNCLEAR	UNCLEAR
Gordon A, Gresh L, Ojeda S, Chowell G, Gonzalez K, Sanchez N, et al. Differences in Transmission and Disease Severity between 2 Successive Waves of Chikungunya. Clinical infectious diseases : an official publication of the Infectious Diseases Society of America [Internet]. 2018;67(11):1760–7. Disponível em: https://www.embase.com/search/results?subaction=viewrecord&id=L625548880&from=export	Gordon et al. 2018	2018	Caribbean	Nicaragua	English	Research article	We examined the introduction of chikungunya in a naive population and investigated transmission and clinical characteristics. The study aims to report on the 2 epidemic waves of chikungunya in the PDCS and investigate differences between the 2 epidemic seasons following the virgin-soil introduction of CHIKV into Nicaragua.	Cohort prospective	individuals	01-Mar-14	29-Feb-16	YES	4353 children participated in the cohort. Established in 2004, the Pediatric Dengue Cohort Study (PDCS) is an ongoing prospective community-based study of DENV infection in children aged 2 to 14 years in Managua, Nicaragua. Cohort study of children 2 to 14 years of age. the cohort consists of ~3700 active participants who reside in the catchment area of the study health center, the Health Center …	Eligibility criteria included the fol-lowing: 1) age between 2 and 9 years, 2) residence in thestudy area, 3) no plan to leave the study area during thefollowing 3 years, 4) willingness to attend the study clinicfor all medical needs, 5) no immune-compromising condi-tions, such as current chemotherapy treatment or humanimmunodeficiency virus positivity, 6) informed parentalconsent, and 7) partici…	participants who not contributed with a blood sample at the beginning and end of the study year	individual consent informed aplied	YES	From 1 March 2014 through 29 February 2016, 4353 children participated in the PDCS. Sex and age distributions were similar in both years. A total of 2327 children participated for the entire study period. During this period, 2026 children entered or left the cohort: 1098 children were newly enrolled, 543 aged out of the cohort, 303 were withdrawn or lost to follow-up, and 82 both enrolled and wer…	age: 2-5 years 1355 (2014-2015) and 1419 (2015-2016); 6-8 years 866 (2014-2015) and 894 (2015-2016); 9-14 years 1616 (2014-2015) and 1546 (2015-2016) During 2014–2015, CHIKV was introduced into the study population. The first epidemic wave (95 cases) was followed by a second, larger wave in 2015–2016 (444 cases. In 2014–2015, all cases were confirmed by RT-PCR, while in 2015–2016, 438 cases (98.6…	Suspected chikungunya cases were defined as those that pre- sented with either (1) undifferentiated fever (ie, fever without a defined focus), or (2) fever or feverishness and ≥2 of the fol- lowing: headache, muscle ache, joint pain, retro-orbital pain, rash, hemorrhagic manifestations, or leucopenia. Acute (1–5 days post-onset of symptoms) and convalescent (14–21 days) blood samples were collect…	Analyses of CHIKV infections was limited to participants who contributed a blood sample at the beginning and end of the study year (i.e., March–April of 2014–2015 and/or March–April of 2015–2016). Since the exact timing of CHIKV infection could not always be ascertained, persons who experienced a CHIKV infection in a given year contributed person-time for that entire year.	A Poisson distribution was used to calculate 95% confidence intervals (CIs) for the incidence rates. For case incidence analyses, participant age was defined on a weekly basis. For infection analyses, participant age was defined as the age at the start of the annual sample collec- tion. Population density was calculated by dividing the total population per neigh- borhood by the area. Neighborhood…	0.05	Disclaimer. The funders had no role in study design, data collection and interpretation, or the decision to submit the work for publication. Financial support. This work was supported by the National Institute of Allergy and Infectious Diseases, National Institutes of Health (grants R01AI099631 to A. B., K02TW009483 to A. G, and P01AI106695 and U19AI118610 to E. H).	Potential conflicts of interest. All authors: No reported conflicts of interest. All authors have submitted the ICMJE Form for Disclosure of Potential Conflicts of Interest. Conflicts that the editors consider relevant to the content of the manuscript have been disclosed.
Hennessey MJ, Ellis EM, Delorey MJ, Panella AJ, Kosoy OI, Kirking HL, Appiah GD, Qin J, Basile AJ, Feldstein LR, Biggerstaff BJ, Lanciotti RS, Fischer M, Staples JE. Seroprevalence and Symptomatic Attack Rate of Chikungunya Virus Infection, United States Virgin Islands, 2014-2015. Am J Trop Med Hyg. 2018 Nov;99(5):1321-1326. doi: 10.4269/ajtmh.18-0437. PMID: 30226143; PMCID: PMC6221240.	Hennessey et al., 2015	2015	Caribbean	U.S. Virgin Islands	English	Research article	to estimate the seroprevalence, symptomatic attack rate, risk factors for becoming infected, and the proportion of the population still experiencing joint symptoms because of their chikungunya virus infection ap_x0002_proximately 1 year after the first cases of local chikungunya virus disease were identified in USVI.	cross-sectional study	individual	08/06/2015	30/06/2015	YES		with eligibility defined as a USVI resident who 1) resided in USVI for ³ 8 months of the previous year and 2) spent an average of 2 days per week sleeping in the home	infants aged < 6 months were excluded to avoid the possibility of maternal antibodies causing a false-positive test result		UNCLEAR	A total of 913 eligible households were visited by teams during the study period. Of these, 338 (37%). There were 509 individuals in the 338 participating households who answered the ques_x0002_tionnaire and provided a blood sample	The median age of participants was 52 years (range: < 1–91 years). 56% were female. Co-morbidities: High blood pressure 34 21 1.17 (0.98–1.42) Chronic joint pain 20 25 1.09 (0.90–1.31) Diabetes 13 11 1.06 (0.83–1.35) Respiratory disease 6 0 1.40 (1.25–1.57) Heart disease 5 2 1.20 (0.90–1.60) Neurologic disease 3. 171 had laboratory evidence of previous chikungunya virus infection; after weighting…	Participants were considered to have recent or previous chikungunya virus infection if their serum had evidence of 1) chikungunya viral RNA by RT-PCR or 2) chikungunya virus IgM or IgG antibodies with confirmatory neutralizing anti_x0002_bodies. Those without evidence of chikungunya viral RNA and antibodies were classified as chikungunya virus noninfected. A participant who reported an acute illn…	Data were entered into REDCap (Research Electronic Data Capture), an online data collection and management tool,37 and were analyzed with Epi Info version 7 (CDC, Atlanta, GA) and R version 3.2.0 (R Core Team, Vienna, Austria). All estimates were calibrated to age and gender of USVI 2010 population and incorporated design weights	Missing observations were excluded and proportions with 95% confidence intervals (CIs) were computed. All inferential analysis excluded three participants from whom age was not available. Comparisons were made by computing relative risk based on survey regression coefficient and variance esti_x0002_mates. The attributable risk percent (i.e., attributable pro_x0002_portion) was calculated by takin…		not described	not described
Henry M, Francis L, Asin V, Polson-Edwards K, Olowokure B. Chikungunya virus outbreak in Sint Maarten, 2013-2014. Rev panam salud pública [Internet]. 2017;41:e61–e61. Available from: http://www.scielosp.org/scielo.php?script=sci_arttext&pid=S1020-49892017000100407	Henry et al. 2017	2017	Caribbean	Saint Marteen	English	Short Communication	describes the outbreak of CHIKV in Sint Maarten through 5 December 2014.	cross-sectional study	individuals	22-Dec-13	05-Dec-14	NO	population 37427				UNCLEAR		No significant rise in reported cases of UDF was noted in national surveillance data during December 2013. However, an increase in reported cases was detected for epidemiological week 5 (EW5) of 2014 (week beginning 26 January 2014). From 6 December 2013 to 5 December 2014, a total of 658 chikungunya cases were reported, for an overall attack rate of 1.76% (population 37 427; 2011 census). Of the…	CHIKV case data were collected using an epidemiological survey form with questions about demographic informa- tion, clinical features, contact history, and travel history. The case definition used for detecting and reporting suspected cases was acute fever (> 38.5oC) accompa- nied by joint pain, with no other aetiol- ogy for the joint pain (3). Laboratory confirmation required demonstration of a …	Data were summarized using descriptive statistics from analyses performed on a database			UNCLEAR	Conflicts of interest. None. Disclaimer. Authors hold sole respon- sibility for the views expressed in the manuscript, which may not necessarily reflect the opinion or policy of the RPSP/ PAJPH or the Pan American Health Organization (PAHO).
Hertz JT, Munishi OM, Ooi EE, Howe S, Lim WY, Chow A, et al. Chikungunya and dengue fever among hospitalized febrile patients in northern Tanzania. Am J Trop Med Hyg. 2012;86(1):171–7. doi:10.4269/ajtmh.2012.11-0393 1.	Hertz et al. 2012	2012	Africa	Tanzania	English	Research article	To understand the role of CHIKV and DENV as causes of febrile illness in northern Tanzania during a non- epidemic period, we investigated the prevalence, characteristics, and correlates of febrile inpatients with these infections.	cross-sectional study	individuals	17-Sep-07	31-Aug-08	YES	This study was conducted at two hospitals in Moshi: Kilimanjaro Christian Medical Centre, a 458-bed referral hospital serving several regions in northern Tanzania, and Mawenzi Regional Hospital, a 300-bed hospital serving the Kilimanjaro Region.	adult and adolescent inpatients (≥ 13 years of age) with oral temperature ≥ 38.0°C at admission were eligible for enrollment. For pediatric inpatients (age ≥ 2 months to < 13 years of age), inclusion criteria were history of fever in the past 48 hours, axillary temperature ≥ 37.5°C at admission, or rectal temperature ≥ 38.0°C at admission			UNCLEAR	There were 870 patients enrolled in the study, including 403 (46.3%) adults and adolescents and 467 (53.7%) infants and children	Sera were available for PCR testing for 700 (80.5%) participants, including 368 (91.3%) adults and adolescents and 332 (71.1%) infants and children. Of these, 55 (7.9%) met the definition for confirmed acute CHIKV infection, including 21 (5.7%) adults and adolescents and 34 (10.2%) infants and children. CHIKV infection was more common among infants and children than older participants (odds ratio…	Confirmed acute CHIKV, DENV, and flavivirus infections were defined as a positive PCR result for CHIKV, DENV, and flavivirus viral RNA, respectively. Presumptive acute DENV infection was defined as a positive anti-DENV IgM ELISA result. Prior flavivirus exposure was defined as a positive anti-DENV IgG ELISA result.		Descriptive statistics are presented as medians, ranges, and interquartile ranges (IQR) for continuous variables and as proportions for categorical variables. Mann- Whitney U tests were used to compare differences in medians for continuous data. Pearson’s χ2 was used to compare categorical data; Fisher’s exact test was used in cases when expected frequencies were < 5. All P values are two-sided.	0.05	This work was supported by an International Studies on AIDS Associated Co-infections (ISAAC) award, a United States National Institutes of Health (NIH) funded program (U01 AI062563). Authors received support from the NIH Fogarty International Center through the International Clinical Research Fellows Program at Vanderbilt University (R24 TW007988 to JTH, OMM), AIDS International Training and Rese…	No potential conflicts of interest.
Hossain MS, Hasan MM, Islam MS, Islam S, Mozaffor M, Khan MAS, et al. Chikungunya outbreak (2017) in Bangladesh: Clinical profile, economic impact and quality of life during the acute phase of the disease. PLoS Negl Trop Dis [Internet]. 2018;12(6). Available from: https://www.embase.com/search/results?subaction=viewrecord&id=L622792215&from=export	Hossain et al. 2018	2018	Asia	Bangladesh	English	Research article	in this study, we are interested to find out the answers for two primary research questions: a) the impact of clinical severity on QoL during the acute phase, and b) the impact of treatment cost on the economic conditions of CHIKV patients during acute phase.	Cost study	individuals	July 24, 2017	August 5, 2017	YES	A total of 1,474 patients were enrolled in our study	patients who experienced typical clinical symptoms of CHIKV infection (febrile illness with arthralgia/arthritis) during the peak of recent Dhaka-out- break (May-July, 2017).	Patients claimed to have CHIKV infection without physicians’ confirmation (clinical and or laboratory) were excluded from the study.	Participants were conveniently selected by the members of the research team from within their known circles (e.g., friends, friends of friends) living in Dhaka city, where the out- break has occurred. Data were collected via face-to-face interview using a structured questionnaire	YES	After rigorous verification and cross- checking, 148 cases (10%) were discarded due to the incompleteness of data.	Finally, of all 1326 verified cases, 18% (239/1,326) constituted confirmed cases (214 cases were serologically confirmed, while 25 cases by RT-PCR) and 82% (1087/1326) were probable cases. The mean age of the participants was 33.74 years (SD = 14.83) and male to female ratio was 1.33:1. A total of 339 (25.6%) participants had comorbidities. Seventy-six patients (5.7%) were hospitalized with chiku…	Patients with a positive RT-PCR or serological test (CHIKV positive but not dengue) were categorized as confirmed cases. For probable case, we followed the rec- ommendation of the World Health Organization (WHO) and standardized European case definition where during an established outbreak, a patient meeting both clinical and epidemiological criteria are considered as probable case. Thus, patient…			0.05	UNCLEAR	UNCLEAR
Huits R, De Kort J, Van Den Berg R, Chong L, Tsoumanis A, Eggermont K, et al. Chikungunya virus infection in Aruba: Diagnosis, clinical features and predictors of post-chikungunya chronic polyarthralgia. PLoS One [Internet]. 2018;13(4):e0196630. Available from: https://www.embase.com/search/results?subaction=viewrecord&id=L621913303&from=export	Huits et al. 2018	2018	Caribbean	Aruba	English	Research article	Our study of the first CHIKV outbreak in Aruba had three objectives. First, we evaluated the contribution of serologic and molecular testing to the diagnosis of CHIKV in the acute phase. Second, we performed a retrospective assessment of the clinical presentation of CHIKV infection in adults. Third, we identified risk factors associated with pCHIK-CPA.	cross-sectional study	individuals	2014	2015	YES	100,000 inhabitants	Patients with confirmed CHIKV aged 18 years or older, were eligible for interviewing	Participants were excluded after three failed attempts to contact them	Clinical data from the laboratory request forms (gender, age and date of symptom onset- defined as 0 DPSO) were complemented by a structured telephonic questionnaire. The inter- views were conducted by a trained infectious disease physician, 18–24 months after diagnosis, after obtaining oral consent.	YES	Sera of 498 patients with clinical suspicion of acute CHIKV infection were collected within the first 10 DPSO, from October 2014 (epiweek 42) to April 2015 (epiweek 11)	acute CHIKV infection was diagnosed in 269 (54.0%) patients, 175 female and 94 male (female-to-male ratio 1.9). CHIKV-specific IgM was positive in 210 patient sera, in 105 of which RT-PCR was also positive. In addition, RT-PCR was positive in 59 sera for which CHIKV-specific IgM was negative. CHIK-specific IgG was detected in 122 of the 210 patients with positive IgM result, and in 56 of the 164 …	As primary outcomes, we recorded the relative contribution of RT-PCR and IgM antibody assays to the compound diagnosis of acute CHIKV infection per day of sampling post symp- tom onset, the duration of pain in adults with confirmed CHIKV (shorter than 6 weeks, longer than 6 weeks and longer than one year) and potential risk factors for pCHIK-CPA, lasting more than 6 weeks or more than 1 year. Sec…		Continuous variables were summarized as medians and inter-quartile ranges. Categorical vari- ables were expressed as counts and percentages. Chi-square test or Fisher’s exact test were used to test for association between categorical variables. Odds ratios (OR) with 95%-CI were calculated to identify risk factors in univariate logistic regression models. When significant at 10% level, a multivari…	0.05	UNCLEAR	UNCLEAR
Joshi P, Yadav P, Mourya D, Sahare L, Ukey M, Khedekar R, et al. Laboratory surveillance of chikungunya in Madhya Pradesh, India (2016-2017). The Indian journal of medical research. 2020;151(1):87–92.	Joshi et al. 2020	2020	Asia	India	English	Research article	This surveillance study was conducted in Madhya Pradesh (MP), India, during the years 2016-2017, to provide information about CHIK cases.	cross-sectional study	individuals	Jan-06	Dec-07	YES		suspected cases of DEN and CHICK referred during the period of January 2016-December 2017		A total of 4019 samples of suspected cases of DEN and CHICK referred during the period of January 2016-December 2017, were included in this study.	UNCLEAR		a total of 4,019 samples were tested, of which 494 (12.29%) were positive for CHIKV infection. The positivity was significantly higher [odds ratio (OR): 3.07, 95% confidence interval (CI): 2.18-4.32, P<0.001], when compared with positivity with earlier years (2011-2015) when 4.4 per cent (37/848) samples were found positive by this laboratory. In 2016, a total of 1472 suspected case samples were …	The clinical and personal information of these cases was collected in the predesigned forms and digitized.Further, to determine the trends, data regarding population, CHIK cases and climatic conditions were downloaded from reliable sources and analyzed. Samples collected in the acute phase of infection (0-5 days of onset) were tested by the Centers for Disease Control and Prevention (CDC)-develop…	The data collected were segregated based on age, sex, region, season, etc. The age groups were based on the assumption that children below five years were mostly at home, children aged between 6 and 15 yr were school going, age group of 16-45 yr was of active/earning population of young adults and those 46-60 yr old were considered as old adults, whereas 61 yr and above were senior citizens.	The resulting data were computed using odds ratio and Student’s t test.		This work was supported by funding from the Centers for Disease Control and Prevention (CDC), USA (cooperative agreement, Grant #6 NU2GGH001903-02). The last author (PVB) acknowledges the Indian Council of Medical Research (ICMR) (Grant No. VIR/43/2011-ECD-I) and National Vector Borne Disease Control Programme (NVBDCP), Directorate of Health Services, Government of India, New Delhi, for financial…	None
Khatun S, Chakraborty A, Rahman M, Nasreen Banu N, Rahman MM, Hasan SMM, et al. An outbreak of chikungunya in rural Bangladesh, 2011. PLoS Negl Trop Dis [Internet]. 2015;9(7). Available from: https://www.embase.com/search/results?subaction=viewrecord&id=L605468740&from=export	Khatun et al. 2015	2015	Asia	Bangladesh	English	Research article	identifying the etiology of the outbreak of fever and severe joint pain in Dohar Sub-district in Dhaka District, describing the clinical presentation of cases, and identifying associated vectors.	cross-sectional study	individuals	November 2, 2011	November 21, 2011	NO	any inhabitant of Char Kushai village	suspected cases, defined as any inhabitant of Char Kushai village who reported fever followed by joint pain in the extremities with onset since August 15, 2011	No chikungunya cases	house-to-house survey. Patients meeting the suspected case definition were asked to visit the local health clinic to provide a blood specimen for laboratory testing. Patients who came to the clinic were also interviewed by the investigation team about their socio-demographic, clinical and travel histories using a structured questionnaire. Blood was tested in the IEDCR laboratory for IgM anti- bod…	YES		Data collectors surveyed all 897 households in the village and collected information regarding symptoms for all 3,840 residents; 1105 (29%) of household members met the suspected case definition. Twenty-two percent of suspected cases (245/1105) provided blood for testing and 80% (196/245) of them had IgM antibodies against Chikungunya virus. Thirty-eight percent (75/196) of laboratory confirmed c…	Confirmed cases were defined as suspected cases with IgM antibodies against Chikungunya. Acute serum collected from patients within 2 days of symptom onset were tested for using quantitative reverse transcription polymerase chain reaction (RT-qPCR) to identify Chikungunya virus RNA	We used suspected cases to estimate attack rates by age and gender and described the clinical characteristics of laboratory confirmed cases.	We calculated the total proportion of patients tested that had IgM antibodies and also for each of these cate- gories of time since illness onset.	0.05	The study described in this report received technical support from the Government of Bangla- desh, World Health Organization and the US Centers for Disease Control and Prevention (CDC), Atlanta, Georgia, USA cooperative agreement 5U01CI000628. We thank our field research officers and lab technicians for data collection and laboratory testing. We are grateful for the assistance of Jesse H. Erasmus…	UNCLEAR
Khongwichit S, Chansaenroj J, Thongmee T, Benjamanukul S, Wanlapakorn N, Chirathaworn C, et al. Large-scale outbreak of Chikungunya virus infection in Thailand, 2018-2019. PLoS ONE [Internet]. 2021;16(3):e0247314–e0247314. Available from: https://www.embase.com/search/results?subaction=viewrecord&id=L2011407058&from=export	Khongwichit et al. 2021	2021	Asia	Thailand	English	Research article	This study focused on the clinical presentations, emergent patterns, and genomic diversity of CHIKV that caused a large-scale outbreak across Thailand between October 2018 and Febru- ary 2020.	cross-sectional study	individuals	Oct-18	Feb-20	YES		patients with suspected chikungunya			NO	A total of 1,806 sera samples from suspected cases of chikungu- nya were collected from 13 provinces in Thailand	We investigated samples from 1,806 patients with suspected CHIKV infections that were sent to our center from October 2018 to February 2020. Among 1,806 suspected cases, 1,295 (547 male and 748 female) patients were confirmed to have CHIKV infection based on positive results of real-time RT-PCR and/or IgM antibody testing. The age ranges of patients, including in this study, were 3 to 97 years ol…	Serum or plasma samples were collected from patients with suspected chikungunya along with demographic and clinical data (age, sex, fever, joint pain, rash, and conjunctivitis). A suspected case of CHIKV was defined as a patient presenting with acute onset of fever (> 38.5 ̊C) with or without severe joint pain and skin rash, particularly in a person who residing, traveling, and working in an epid…		The qualitative data were shown as n (%). The correlation analysis between the date of onset and the presence of IgM and CHIKV RNA was plotted and fit by simple linear regression with correlation coefficient R2. The agree- ment between ELISA assay and rapid test were assessed by Cohen’s kappa value. A chi-square test and logistic regression analysis were performed to examine the association betwe…	0.05	UNCLEAR	UNCLEAR
Kinimi E, Shayo MJ, Patrick BN, Angwenyi SO, Kasanga CJ, Weyer J, et al. Evidence of chikungunya virus infection among febrile patients seeking healthcare in selected districts of Tanzania. Infection ecology & epidemiology [Internet]. 2018;8(1):1553460–1553460. Available from: https://www.embase.com/search/results?subaction=viewrecord&id=L625479306&from=export	Kinimi et al. 2018	2018	Africa	Tanzania	English	Research article	to determine seroprevalence of CHIKV among febrile patients seeking medical care at health facilities in Karagwe, Sengerema, Kilombero and Kyela districts	cross-sectional study	individuals	May-15	Jun-15	UNCLEAR	182 eligible febrile patients at each study site.	Eligibility criteria included the presence of acute febrile syndrome (axillary temperature ≥38 °C, age > 1 year and history of fever in the past >2 days.	The exclusion criteria were participants with chronic diseases or severe illnesses, which required immediate or inpatient treatment as was determined by clinicians.	This facility-based cross-sectional study was carried out during and immediately after the rainy season in May- June 2015. Based on a large turnout of outpatients, we deliberately selected Nyakahanga District Designated Hospital (Karagwe), Mang’ula Health Centre (Kilombero), Sengerema District Hospital (Sengerema) and Kyela District Hospital (Kyela). Study participants were patients meeting the s…	UNCLEAR	A total of 728 serum specimens were analyzed for anti- CHIKV IgG and anti-CHIKV IgM antibodies. A total of 1,310 outpatients were involved in this study. Of these, 728 (55.6%) met the study criteria and were recruited for the study.	A total of 728 serum specimens were analyzed for anti- CHIKV IgG and anti-CHIKV IgM antibodies. . Of these specimens analyzed, 105 (14%) tested positive for anti- CHIKV IgG antibodies only, whilst 11(1.5%) tested positive for anti-CHIKV IgM antibodies only and 13 (1.8%) samples tested were equivocal	A structured questionnaire was administered to collect socio-demographic data of the study subjects. The clinical history, including the history of fever, and physical examination were performed by a trained clin- ician of the respective health facility. Enzyme-linked immunosorbent assay (ELISA) was performed for the detection of IgG and IgM antibodies against CHIKV		Sample size to estimate the seroprevalence of chikun- gunya in febrile patients was computed based on the following assumptions: (i) expected seroprevalence of 7.9% was used as the basis for comparison, the ser- oprevalence reported in recent studies conducted in Tanzania and; (ii) precision rate of 4%. Age, sex, and locality distribution of the seropositive and seronegative sub- jects were compa…	0.05	UNCLEAR	UNCLEAR
Krishnamoorthy K, Harichandrakumar KT, Krishna Kumari A, Das LK. Burden of Chikungunya in India: Estimates of disability adjusted life years (DALY) lost in 2006 epidemic. J Vector Borne Dis [Internet]. 2009;46(1):26–35. Available from: https://www.embase.com/search/results?subaction=viewrecord&id=L354519848&from=export	Krishnamoorthy et al. 2009	2009	Asia	India	English	Research article	estimated the burden due to suspected chikungunya using DALYs for the first time and compared between the states and also with the burden due to other vector-borne diseases in India.	Cost study				NO	total population in the affected districts of the respective states wher- ever district wise information was available			The consolidated data base available from the National Vector Borne Disease Control Programme (NVBDCP) web site14 for the year 2006 was used for estimating the burden. It gives state wise information on the number of districts affected, total number of reported fever/suspected cases of chikungunya, number of samples screened for chikungunya and confirmed cases. Chikungunya in- cidence was estimat…	UNCLEAR		Chikungunya affected at least 213 districts in 15 states in India during the year 2006. The total population at risk of infection was 565.41 million and the number of fever/suspected chikungunya cases were as high as 1.39 million and ranged between 35 (Lakshadweep) and 7,62,026 (Karnataka). The overall incidence per thousand population was calculated to be 2.46 and it ranged between 0.04 (NCT of …	DALY: Disability adjusted life years (DALYs), a summary measure of population health which combines time lived with disability and the time lost due to premature mortality was used to estimate the burden due to chikungunya in India. DALYs were estimated using the method adopted by Murray for estimating the global burden of diseases. The years of life lost (YLL) due to prema- ture mortality and th…	Though mortality due to chikungunya has been re- ported, there was no data to support the cause of death due to chikungunya for the 2006 epidemic in India. Therefore, in the present estimation of DAL Y , YLL is zero and it reflects only YLD. Therefore, we did not consider age weighting for the estimation. Consequently, the YLD was calculated as the product of the number of cases, disability weigh…	Few assumptions were used in the calculation of DALY because of some uncertain- ties. They include: all those who suffered from chikungunya had reported to public health care facili- ties; all the suspected cases were due to chikungunya; the mean duration of illness (acute and persistent symptoms) represents the variation at population level; and disability weight of arthritis is valid for chikun…		UNCLEAR	UNCLEAR
Kumar, Muthusamy Santhosh et al. Seroprevalence of chikungunya virus infection in India, 2017: a cross-sectional population-based serosurvey. The Lancet Microbe (2021), Volume 2, Issue 1, e41 - e47	Kumar et al., 2021	2021	Asia	India	English	Research article	we aimed to estimate age-specific seroprevalence, force of infection (FOI), and the proportion of the population susceptible to CHIKV infection by testing serum samples of individuals aged 5–45 years for CHIKV, collected as part of a nationally representative dengue serosurvey in India.	cross-sectional study	individual	16/06/2017	12/04/2018	UNCLEAR	We did a nationally representative, cross-sectional, population-based serosurvey, which estimated the sero_x0002_prevalence of dengue virus infection. We tested the serum samples collected as part of the dengue study for CHIKV. The age-stratified serosurvey covered three age groups (ie, 5–8, 9–17, and 18–45 years) across five geographical regions (north, northeast, east, south, and west) of India…			randomized	UNCLEAR	we enumerated 117675 individuals, of whom 77 640 were aged between 5 years and 45 years. Of the 17 930 randomly selected individuals, 2980 (16·6%) were not available during the survey. Of the 14950 individuals who were available for participation, 1213 (8·1%) refused to participate in the survey, 1405 (9·4%) refused to provide a blood specimen, and 32 (0·2%) were excluded because their actual age…	Of the 12300 serum samples tested, 2043 were positive for IgG antibodies against CHIKV, indicating past exposure to CHIKV, with the weighted overall seroprevalence of 18·1% (95% CI 14·2–22·6). The sero_x0002_prevalence was highest in the southern (43·1% [95% CI 34·3–52·3]) region. The seroprevalence was 21·6% (15·9–28·5) among individuals aged 18–45 years and The overall seroprevalence was higher…	All serum samples were tested for the presence of IgG antibodies against CHIKV using CHIKjj Detect IgG ELISA (InBios International, Seattle, WA, USA).	We used inverse distance weighting, a spatial interpolation method using ArcGIS, version 10 software to map the seroprevalence observed in the study. We calculated Spearman’s rank correlation between the variables ISR and age. We used Muench’s catalytic model to estimate the FOI for CHIKV transmission	We estimated weighted age-group-specific seroprevalence of CHIKV infection along with 95% CIs for each region with design weight and adjusting for non-response. We calculated 95% CIs with Taylor_x0002_linearised variance estimation for SEs. We estimated the overall seroprevalence based on seroprevalence in different regions and considering the proportion of the population aged 5–8, 9–17, and 18–4…	0.05	Indian Council of Medical Research.	The authors declare no conflict of interest.
LI, Zhihui et al. The worldwide seroprevalence of DENV, CHIKV and ZIKV infection: A systematic review and meta-analysis. PLoS neglected tropical diseases, v. 15, n. 4, p. e0009337, 2021.	Li, Zhihui,2021	2021	World	World	English	Review	Our study aimed to systematically review the global seroprevalences of these arboviruses ( DENV, CHIKV, ZIKV) from existing publications.	Systematic review and meta-analysis	( systematic review and meta-analysis)	Articles published between Jan 01, 2000 and Dec 31, 2019	Articles published between Jan 01, 2000 and Dec 31, 2019	NO	Countries or areas with known local presence of Aedes vector mosquitoes were	Studies on the seroprevalence of DENV, CHIKV or ZIKV were included. Only articles published in English, focused on human, with study samples ≥ 100, and reporting at least one outcome of interest were evaluated.	The exclusion criteria were 1) duplicate articles or those evaluating the same samples; 2) reviews, abstracts from conferences, dispatches, case reports, short reports, short communications and letters to the editors; 3) studies without epidemiological methods; 4) studies on febrile patients, suspected or confirmed cases, which might introduce biases in the estimation of seroprevalence; 5) abstra…	This study was conducted and reported in line with the Preferred Reporting Items for Systematic Reviews and Meta-analyses (PRISMA) guidelines. We searched articles published through Jan 01, 2000 to Dec 31, 2019 from the Embase, Pubmed and Web of Science. The keywords were determined through searching in the Medical Subject Headings (MeSH) database..	UNCLEAR	After reviewing the full articles, 38 articles met the exclusion criteria. And finally, a total of 133 articles were included.		This meta-analysis included 50 studies (37.6%) with high quality of evidence and 78 studies (58.6%) with moderate quality. Only 3.8% (5/133) of studies included were considered low quality. The analysis for CHIKV seroprevalence included 44 studies involving 51,599 individuals from 29 countries and areas. The overall seroprevalence of CHIKV was 25% (95% CI: 22–29). The prevalence rate of CHIKV inf…	The extracted data from eligible studies were analyzed by using STATA statistical package (StataCorp, College Station, TX, USA). Heterogeneity was checked using the I2 index. Random effects model and fixed effects model were chosen when I2 was ≥ 50% and <50%, respectively. The coverage of 95% confidence intervals (CI) was assessed to determine the significant difference among groups. The map pres…	In this study, the seroprevalences of DENV, CHIKV, and ZIKV were assessed globally and by WHO region. Also, for subgroup analysis, seroprevalence was evaluated separately for urban versus rural areas, children/adolescents (aged <18 years) versus adults (aged ≥18 years), general population versus special population (blood donors and pregnant women), the period of 2000–2009 versus the period of 201…		UNCLEAR	UNCLEAR
Luvai EAC, Kyaw AK, Sabin NS, Yu F, Hmone SW, Thant KZ, et al. Evidence of Chikungunya virus seroprevalence in Myanmar among denguesuspected patients and healthy volunteers in 2013, 2015, and 2018. PLoS Neglected Tropical Diseases [Internet]. 2021;15(12):e0009961–e0009961. Available from: https://www.embase.com/search/results?subaction=viewrecord&id=L2015213135&from=export	Luvai et al. 2021	2021	Asia	Myanmar	English	Research article	this study aimed to determine the seroprevalence of CHIKV in healthy volunteers and patients suspected to have dengue fever in 2013, 2015, and 2018, in Myanmar.	cross-sectional study	individuals	2013	2018	YES	The study population comprised 1,544 healthy volunteers and febrile patients with suspected DENV infection. The study participants were from three distinct regions: Man- dalay, Yangon, and Myei	The healthy volunteers consisted of 934 observably healthy and asymptomatic individuals with no history of hospitalization for at least six months before sample collection. Of the 934 individuals, 421 were selected from three monastic schools in Mandalay, and 513 were selected from private clinics in Yangon during routine medical examinations. All of the samples from healthy volunteers were colle…		This study retrospectively analyzed serum samples that had been used in previous research studies	YES	The study population comprised a total of 1,544 participants, 39.0% (602/1,544) female and 61.0% (942/1,544) male. The median age was 12 and the interquartile range was 7–23 years old.	Of the 1,544 serum samples tested, 28.6% were positive for anti-CHIKV IgG and 8.9% were positive for anti-CHIKV IgM. Overall, the seroprevalence of CHIKV IgG and IgM antibodies was 34.5%. Approximately 3.0% of the study population had both IgG and IgM antibodies. The highest distribution of anti-CHIKV IgG antibodies was observed in the 2018 group (290/ 934), followed by 2013 (83/280) and 2015 (69…	The detection of anti-CHIKV IgG was performed to determine progressive or past CHIKV infection in the populations. To screen for anti-CHIKV IgG in the serum samples, an in-house indirect IgG ELISA was performed using purified CHIKV as the assay antigen. Tests for anti-CHIKV IgM were performed to identify recent CHIKV infections in the population. The presence of anti-CHIKV IgM was detected with a…		Chi-square tests were used to determine the differences in proportions of risk factors among groups. An initial analysis produced univariate odds ratio (OR) estimates (95% confidence interval) for the potential risk factors using logistic regression, followed by a multivariable logistic regression model to adjust the OR. Additionally, average marginal effects (AMEs) were calculated. Akaike’s info…	0.05	UNCLEAR	UNCLEAR
Mathew AJ, Goyal V, George E, Thekkemuriyil DV, Jayakumar B, Chopra A. Rheumatic-musculoskeletal pain and disorders in a naïve group of individuals 15 months following a Chikungunya viral epidemic in south India: a population based observational study. International Journal of Clinical Practice [Internet]. 2011;65(12):1306–12. Available from: https://www.embase.com/search/results?subaction=viewre…	Mathew et al. 2011	2011	Asia	India	English	Research article	The clinical profile of chronic rheumatic-musculoskeletal (RMSK) pain and disorders, captured inadvertently about 15 months following a CHIKV epidemic is described	cross-sectional study	individuals	Mar-07		YES	Of the 17 centres in the vil- lage, eight centres, with a population of about 7650, were randomly selected by drawing lots. Kerala, an affluent state in the south-west coast of India, is known for its high literacy rate. Ottoor village, 45 km from Trivandrum, the capital city of Kerala, was randomly chosen for the study, from several villages in the regional health administrative block	(age > 15 years) with RMSK pains. patients who were infected by CHIKV in 2007 were screened by asking two ques- tions with bimodal (yes ⁄ no) response modes. The first question was, ‘Did you suffer from CHIKV infection during the 2007 epidemic?’ Those who replied affirmatively were asked a subsidiary ques- tion: ‘Did your joint pains start only after the CHIKV infection?’ which separated a cohort…			YES	In phase I, 5277 adults (> 15 years) were interviewed in the house-to-house survey, of which 1396 subjects fulfilling the case definition of CHIKV were identi- fied. In phase II, 771 patients with continuing musculoskeletal pain self-marked their pain sites and were given prior appointments for a detailed rheumatology evaluation in phase III clinics, organised in each of the eight centres. A tota…	437 subjects (57.7%) who were na ̈ıve to RMSK pain prior to the epidemic were identified (na ̈ıve CHIKV group) and studied in detail. The incidence of na ̈ıve CHIKV chronic rheumatism in the community was 8.3%. The commonest pain site was knee (83.3%), followed by ankle, low back, shoulder and wrist. A good pro- portion of these patients had swelling at the wrists and ankles and puffy hands. A su…	Classification of CHIKV infection was done using a standardised case definition of sudden onset high grade fever of 3–4 days duration, associated with debilitating, peripheral polyarthralgia ⁄ arthritis and swelling of extremities, requiring a hospital visit, with history of similar ailment in other household members and the neighbourhood, during the 2007 CHIKV epidemic and ⁄ or hospital records …		Descrip- tive statistics are reported as means and standard deviation (SD) for continuous data or as percentage for counts. Crude prevalence rates are calculated along with 95% confidence intervals (CI) by an exact binomial method.	0.05	The study was funded by the Bone and Joint Dec- ade – India and National Action Network, Pune, India.	UNCLEAR
Mease LE, Coldren RL, Musila LA, Prosser T, Ogolla F, Ofula VO, et al. Seroprevalence and distribution of arboviral infections among rural Kenyan adults: a cross-sectional study. Virology journal [Internet]. 2011;8:371–371. Available from: https://www.embase.com/search/results?subaction=viewrecord&id=L51548168&from=export	Mease et al. 2011	2011	Africa	Kenya	English	Research article	The objectives of this study were to determine the endemic prevalence of arboviral illnesses in three ecologically distinct districts in Kenya and to determine the demographic, socioeconomic, and envir- onmental factors associated with previous infection by these viruses.	cross-sectional study	individuals	Jul-04	Sep-04	YES	Two villages were selected from each of three districts. The 6 study site villages were selected via two- stage cluster sampling technique, with districts selected a priori and sublocation and village subsequently selected randomly, based on population proportional to size. The districts selected, as well as their general geo- graphic location were Malindi (Indian Ocean Coast), Busia (Lake Victor…	Criteria for inclusion in the study were: absence of any exclusion criteria, demonstration of understanding of the study and expressed willingness to enroll. For all eligible, con- senting subjects, witnessed informed consent was obtained.	Criteria for exclusion were: age < 18 years, residence in district <5 years, inability to give informed consent or choosing not to participate	Commu- nity members and leaders were engaged prior to recruit- ing study participants. Meetings were organized wherein the study staff explained the study and answered any questions in an open forum. Upon commencing partici- pant recruitment, enrollment occurred in community centers such as clinics or schools identified by commu- nity leaders. Enrollment occurred only after verification of potent…	YES	The sampled areas represent a predomi- nantly rural populace. 1,141 total subjects were enrolled, representing 27.8% of the adult population of the selected villages	Prevalence of anti-arboviral IgG antibodies CHIK 34.00 (383). There was significant heterogeneity of seroprevalence for all arboviruses by district, using c2 and Fisher’s exact test with p < 0.001 in all cases, but no significant heterogeneity of seroprevalence between study sites within the same district. Lower seroprevalence of CHIKV antibodies was noted among illiterate participants when compa…	The study questionnaire was developed to obtain demo- graphic, socioeconomic and health information. serum samples were tested for IgG antibo- dies against the study viruses. Testing was carried out using IgG capture enzyme-linked immunosorbent assay (ELISA).	The main outcomes of interest were IgG antibodies against: DENV, WNV, YFV, flaviviruses (using com- bined data from YFV, DENV and WNV), CHIKV and RVFV. For each outcome we calculated overall seroposi- tivity rates. The following variables from the question- naire were selected, a priori, for analysis: age (18-25, 26-35, 36-45 and 46+ years old), sex, literacy (defined by self-reported ability to …	IgG status was recorded and analyzed as a dichoto- mous variable (positive or negative). We calculated descriptive statistics for questionnaire variables. c2 and Fisher’s exact tests were used to evalu- ate heterogeneity of rates among the different districts. Using unadjusted logistic regression models we exam- ined the effects of sex and age, individually, on the odds of seropositivity to alpha…		UNCLEAR	The authors declare that they have no competing interests.
Mercado-Reyes M, Acosta-Reyes J, Navarro-Lechuga E, Corchuelo S, Rico A, Parra E, et al. Dengue, chikungunya and zika virus coinfection: Results of the national surveillance during the zika epidemic in colombia. Epidemiology and Infection [Internet]. 2019;147. Disponível em: https://www.embase.com/search/results?subaction=viewrecord&id=L628999820&from=export	Mercado-Reyes et al. 2019	2019	South America	Colombia	English	Research article	To determine the frequency of zika (ZIKV), chikungunya (CHIKV) and dengue (DENV) virus coinfection and describe the mortality cases that occurred during the epidemiologic surveillance of the ZIKV epidemic in Colombia	cross-sectional study	individuals	Oct-15	Dec-16	YES	all of the cases of suspected ZIKV infection that were notified to SIVIGILA (National Surveillance System in Public Health) during the ZIKV epidemic in Colombia (October 2015–December 2016)	A total of 35 775 suspected cases of arbovirus infection were reported to the National Institute of Health during the ZIKV epidemic in Colombia, of which 11 904 were excluded for not complying to the procedures established by the Colombian National Institute of Health. Singleplex technique for ZIKV, CHIKV and DENV was used from October 2015 to March 2016 and was done to 19 108 cases. Trioplex tec…	11 904 were excluded for not complying to the procedures established by the Colombian National Institute of Health		UNCLEAR	35775	The frequency of the detected viral agents was 439 (1.84%) for DENV, 257 (1.07%) for CHIKV and 10 118 (42.38%) for ZIKV. The risk-population adjusted incidences in laboratory confirmed cases were 1.5/100 000 for DENV, 0.9/100 000 for CHIKV and 35.4/100 000 for ZIKV. Thirty-four (0.14%) cases of coinfection were identified. The CHIKV–ZIKV coinfection was present in 28 cases (82.3%), DENV–CHIKV coi…	DENV, CHIKV and ZIKV RNA were detected in serum samples or tissue samples using the US Centres for Disease Control (CDC)-designed singleplex (October 2015–March 2016). Later, DENV, CHIKV and ZIKV RNA were detected by the multiplex (Trioplex) real-time reverse transcription-polymerase chain reac- tion (rRT-PCR) assay (April 2016–December 2016			0.05	UNCLEAR	UNCLEAR
Dirección General de Vigilancia para la Salud, Ministerio del Poder Ciudadano para la Salud de Nicaragua, Managua, Nicaragua; Ministerio del Poder Ciudadano para la Salud de Nicaragua. Seroprevalencia y tasa de ataque clínica por chikungunya en Nicaragua, 2014-2015 [Chikungunya seroprevalence and clinical case rate in Nicaragua, 2014-2015]. Rev Panam Salud Publica. 2017 Aug 21;41:e59. Spanish. do…	Ministério do Poder Ciudadano para a Saúde da Nicarágua, 2017	2017	Caribbean	Nicaragua	Spanish	Research article	determinar la seroprevalencia, la tasa de ataque clínica y la proporción de infecciones subclínicas en la población nicaragense mayor de dos años de edad.	Cross-sectional study	Individual	October 2015	October 2015	YES	Se enrolaron un total 11 722 participantes y se obtuvieron 11 449 (97,6%) muestras serológicas. Del total de muestras, 11 280 (98,5%) fueron procesadas y 169 (1,5%) no se pudieron procesar por tener un volumen insuficiente. La distribución de los participantes y muestras tomadas fue similar en los 19 SILAIS, con aproximadamente 550 a 600 participantes por cada uno de ellos repartidos en dos munic…	determinar la seroprevalencia, la tasa de ataque clínica y la proporción de infecciones subclínicas en la población nicaragense mayor de dos años de edad.	Del total de muestras, 11 280 (98,5%) fueron procesadas y 169 (1,5%) no se pudieron procesar por tener un volumen insuficiente.	Por cada municipio o distrito seleccionado se eligió la zona a muestrear de forma aleatoria	YES	El número de individuos a entrevistar fue de 10 712, para un tamaño de muestra definitivo de 11 792 personas. Del total de muestras, 11 280 (98,5%) fueron procesadas y 169 (1,5%) no se pudieron procesar por tener un volumen insuficiente.	la edad promedio fue de 34 años con una desviación estándar (DE) de 19,5. Se observó un predominio del sexo femenino (67,8%). Este estudio es el primer reporte de seroprevalencia desde la introducción del virus del chikungunya en el continente americano en diciembre de 2013 (4, 11). En él se reporta la seroprevalencia de infecciones por el virus de chikungunya en Nicaragua después de su introducc…		Se diseñó una base de datos en Microsoft Access versión 2013® para la introducción y procesamiento de información de las encuestas realizadas. Se crearon reglas de validación para las variables edad, SILAIS y municipio. Además de estos controles, las encuestas fueron doblemente digitadas con el fin de minimizar errores. Cada encuesta estuvo identificada por un código único consecutivo asignado a …	La seroprevalencia se definió como el número total de positivos por MEI entre el total de participantes con muestras serológicas. La tasa de ataque clínica fue definida como el total de personas que respondieron que se habían enfermado por chikungunya y, además, tuvieron confirmación por laboratorio entre el total de participantes con muestras serológicas. La proporción de infecciones subclínicas…	0.05	A Organización Panamericana de Salud y al Instituto de Ciencias Sostenibles, por sua cooperação técnica e financeira.	UNCLEAR
Mora-Salamanca AF, Porras-Ramírez A, De la Hoz Restrepo FP. Estimating the burden of arboviral diseases in Colombia between 2013-2016. International journal of infectious diseases : IJID : official publication of the International Society for Infectious Diseases [Internet]. 2020; Disponível em: https://www.embase.com/search/results?subaction=viewrecord&id=L631842041&from=export	Mora-Salamanca et al. 2020	2020	South America	Colombia	English	Research article	we estimated the burden of disease by Dengue, Chikungunya, and Zika in Colombia between 2013 and 2016	Cost study	individuals	2013	2016	UNCLEAR	After adjusting the number of cases, a total of 9,284,326 cases of arboviruses and their complications were estimated nationwide for the 2013–2016 period. People living in risk areas for Dengue transmission in Colombia (people living in the urban, peri-urban and rural areas of municipalities with an altitude below 2100 m above sea level with entomological evidence or case reports) were defined as…	Dengue, Chikungunya, and Zika case definitions used by SIVIGILA were taken from public health protocols published by the Colombian National Institute of Health. For Chikungunya, the definitions are as follows: suspected case, case confirmed by clinical diagnosis, and case confirmed by laboratory			UNCLEAR	in 2014–2016 period, 98.6% (480,524 cases) of Chikungunya cases were confirmed by clinical diagnosis, 1% (4984 cases) were confirmed by laboratory, and the remaining 0.4% (1694 cases) were suspected cases	a total of 9,284,326 cases of arboviruses and their complications were estimated nationwide for the 2013–2016 period, 52.1% (n = 4,835,052) by Chikungunya and its complications. For mortality, a total of 1439 deaths were estimated nationwide in the 2013–2016 period, 6.5% (n = 94) by Chikungunya. In the 2013–2016 period, 491,629.2 DALYs were estimated for arboviruses nationwide, 71.3% by Chikungun…	Dengue, Chikungunya, and Zika case definitions used by SIVIGILA were taken from public health protocols published by the Colombian National Institute of Health. For Chikungunya, the definitions are as follows: suspected case, case confirmed by clinical diagnosis, and case confirmed by laboratory	Given that mortality surveillance systems are imperfect because they cannot capture all deaths attributable to a disease, it was necessary to correct the number of deaths for each arbovirus to control biases. These biases were controlled by strategies such as: correction for the proportion of deaths with death certificates, the Bennet–Horiuchi method and expansion factors. Once the number of deat…	The burden of disease was expressed in terms of disability- adjusted life years (DALYs). The methodology described by Murray et al. (1996) was used to calculate the DALYs. The DALYs are the result of the sum of the years of life lost (YLL), and the years lived with disability (YLD).YLLs were calculated from the mortality rates for each arbovirus by year, sex, age group, and department. Among the …		This research did not receive any specific grant from funding agencies in the public, commercial, or not-for-profit sectors. This research did not receive any specific grant from funding agencies in the public, commercial, or not-for-profit sectors.	The authors declare no conflicts of interest
Moyen N, Thiberville SDSD, Pastorino B, Nougairede A, Thirion L, Mombouli JVJV, et al. First reported chikungunya fever outbreak in the republic of Congo, 2011. PLoS ONE [Internet]. 2014;9(12):e115938–e115938. Available from: https://www.embase.com/search/results?subaction=viewrecord&id=L601058839&from=export	Moyen et al. 2011	2011	Africa	Republic of Congo	English	Research article	To estimate the seroprevalence of CHIKV infection in the population of Brazzaville before the 2011 CHIKV outbreak. We present a CHIKV retrospective, cross-sectional, serological study followed by a prospective clinical cohort study performed during the CHIK outbreak in the Republic of Congo in 2011.	retrospective, cross-sectional, serological study followed by a prospective clinical cohort study	individuals	29/03/11	28/07/11	YES	3,697,490 people	A suspected case was defined as a patient with at least one of the following symptoms: fever, arthralgia, myalgia, headache or rash. All suspected cases that reported such symptom(s) in the previous eight days and agreed to participate to the study were included	Were excluded patients who did not report any symptom of the case definition and those who had symptom(s) but did not will to participate.	sera from blood donors collected in Brazzaville before June 2011 (from March 29th to May 26th) were provided by the national Congolese blood bank (Centre National de Transfusion Sanguine, CNTS)	YES	We analysed 317 suspected cases, of which 308 (97.2%) lived in the city of Brazzaville (66.6% in the South area)	Overall, 517 serum samples of blood donors were collected and analysed before the outbreak, between March 29th, 2011 and May 26th, 2011. The gender ratio (M/F) was 3.1 and median age of 32. From June 2nd 2011 (W22) to July 28th 2011 (W30), 317 suspected cases of CHIKV were recorded, of which 308 (97.2%) lived in the city of Brazzaville and, for the majority of cases, in the district of Make ́le ́…	Detection of viral genomes was performed using a one-step TaqMan real time RT-PCR procedure and the kit SuperScript III Platinum One-Step Quantitative RT-PCR System with ROX (Life Technologies) for the CHIKV and the dengue virus (DENV). Specific IgG against CHIKV were detected using an enzyme-linked immunosor- bent assay (ELISA) method		To describe the clinical characteristics of the population studied, we performed a bivariate analysis and p-values were determined for qualitative variables with a Fisher’s exact test; for continuous variables a Mann Whitney nonparametric test was used. Correlations were assessed using the Spearman nonparametric test (rho coefficient, r). The patients included within the 2 first days of illness w…	0.05	UNCLEAR	UNCLEAR
Murhekar M, Kanagasabai K, Shete V, Joshua V, Ravi M, Kirubakaran BK, et al. Epidemiology of chikungunya based on laboratory surveillance data—India, 2016–2018. Transactions of the Royal Society of Tropical Medicine and Hygiene [Internet]. 2019;113(5):259–62. Disponível em: https://www.embase.com/search/results?subaction=viewrecord&id=L628190990&from=export	Murhekar et al. 2019	2019	Asia	India	English	Research article	We analysed the laboratory surveillance data from 51 functional VRDLs collected from January 2016 to July 2018 to describe the epidemiology of CHIKV in India.	cross-sectional study	individuals	Jan-16	Jul-18	YES	49380 patients with AFI (acute febrile illness)	As per the protocol, patients with AFI with rash, arthralgia or hemorrhagic manifes tations were investigated for dengue as well as chikungunya. These included 2265 (4.6%) specimens from patients in sus- pected clusters (outbreaks) and 47 115 (95.4%) specimens from patients seeking care at medical colleges.		Dengue, Chikungunya, and Zika mortality information was obtained from the National Administrative Department of Statistics (DANE) (Departamento Administrativo Nacional de Estadística (DANE)), and information from each acute arbovirus case was obtained from the National Public Health Surveillance System (SIVIGILA). Both databases recorded the information of each event (death or case) by sex, age, …	UNCLEAR		10124 (20.5%) samples tested positive for CHIKV IgM. Seropositivity for CHIKV IgM ranged from 13.8% and 25.7% in different age groups. Individuals 40–49 y of age had the highest positivity. The median age of CHIKV IgM–positive patients was 31 y (interquartile range 21–45). Of the 10 124 laboratory- confirmed patients whose age was known, 80.5% were ≥20 y. Chikungunya positivity was not different …	patients with AFI with rash, arthralgia or haemorrhagic manifestations were investigated for dengue as well as chikungunya. The sera samples were tested for immunoglobulin M (IgM) anti- bodies against CHIKV using IgM antibody capture (MAC) enzyme-linked immunosorbent assay (ELISA)		we calculated the proportion of positivity by using the number of patients tested as the denominator.	0.05	This work was supported by an extramural grant from the Indian Council of Medical Research, New Delhi.	Competing interests: None declared.
Mwanyika GO, Sindato C, Rugarabamu S, Rumisha SF, Karimuribo ED, Misinzo G, et al. Seroprevalence and associated risk factors of chikungunya, dengue, and Zika in eight districts in Tanzania. International journal of infectious diseases : IJID : official publication of the International Society for Infectious Diseases [Internet]. 2021;111:271–80. Available from: https://www.embase.com/search/resul…	Mwanylka et al. 2021	2021	Africa	Tanzania	English	Research article	to determine the seroprevalence and risk factors of chikungunya (CHIKV), dengue (DENV), and Zika (ZIKV) viruses in Tanzania.	cross-sectional study	individuals	Apr-08	Nov-08	YES	The study covered the districts of Buhigwe, Kalambo, Kilindi, Kinondoni, Kondoa, Kyela, Mvomero, and Ukerewe in Tanzania	At the village level, four to five households were randomly selected based on the sampling frame obtained from the village office. Once selected, all eligible members of the household were recruited into the study. In the healthcare facility setting, one hospital, two health centers, and four dispensaries were selected in each district. In each facility, the study subjects were recruited on a fir…	Children <9 months old were excluded based on the fact that maternal antibodies acquired through transplacental route and during breastfeeding are likely to lead to false-positive results	Three wards were selected from each district, and three vil- lages were selected from each of the three wards. A minimum of 14 participants was targeted for each village or health facility. At the village level, four to five households were randomly se- lected based on the sampling frame obtained from the village of- fice. Once selected, all eligible members of the household were re- cruited into…	UNCLEAR	the minimum estimated sample size was 1792 individuals. A total of 1818 participants (median age 34 years) were recruited	The overall CHIKV, DENV, and ZIKV seroprevalence rates were 28.0%, 16.1%, and 6.8%, respectively. CHIKV prevalence was highest in Buhigwe (46.8%). Increasing age and frequent mosquito bites were significantly associated with CHIKV and DENV seropositivity (P < 0.05). Fever was significantly associated with increased odds of CHIKV seropositivity (P < 0.001). The mean age of CHIKV, DENV, and ZIKV po…	A semi-structured questionnaire installed on smartphones with a digital data collection tool (AfyaData) was used to collect sociodemographic and epidemiological data. The data included age, education level, occupation, history of fever, knowledge about mosquito-borne diseases, household wa- ter source, and water storage. All study participants were exam- ined for clinical manifestations suggestiv…		Descriptive statistics and frequency tables were used to summarize the data. The Chi-square test was used to determine the association between categorical variables and seroprevalence of CHIKV, DENV, and ZIKV or multiple infections. The variables associated with seroprevalence were subjected to logistic regres- sion analysis to identify significant risk factors for seropositivity. The magnitude o…	0.05	This study was funded in part by a PANDORA-ID-NET Consor- tium Grant (EDCTP Reg/Grant RIA2016E-1609) from the European and Developing Countries Clinical Trials Partnership (EDCTP2) Pro- gramme, which is supported under Horizon 2020, the European Union Framework Programme for Research and Innovation.	All authors have an interest in emerging infectious diseases. All authors declare no conflict of interest.
Nicacio JM, Khouri R, da Silva AML, Barral-Netto M, Lima JAC, Ladeia AMT, et al. Anti-chikungunya virus seroprevalence in Indigenous groups in the São Francisco Valley, Brazil. PLoS Negl Trop Dis [Internet]. 2021;15(6):e0009468. Available from: https://www.embase.com/search/results?subaction=viewrecord&id=L2007786486&from=export	Nicacio et al. 2021	2021	South America	Brazil	English	Research article	To describe the serological and epidemiological profile of chikungunya virus (CHIKV) in two Indigenous populations in Northeast Brazil, as well as in an urbanized control community, and to explore associations between CHIKV and anthropometric variables in these populations.	cross-sectional study	individuals			YES	specific populations of the São Francisco Valley in Northeast Brazil, composed of Indigenous groups from two tribes (Fulni-oˆ and Truka ́) and a non-Indigenous urbanized control group (from Juazeiro city, state of Bahia). The current analysis was carried out as an ancillary study of the Project of Atherosclerosis among Indige- nous Populations (PAI) study. The initial phase of the PAI study was c…	Serological tests were performed on 451 participants of the PAI study who agreed to be included and who had viable serum samples at the time the test became available for the study, during 2019. The following three groups were included: one Indigenous tribe characterized by low level of urbanization (Fulni-oˆ, located on the banks of the Ipanema River in the São Francisco Basin); one tribe alread…	Only 3 border- line samples from the Fulni-oˆ group were discarded. A total of 15 lipemic, icteric, hemolyzed, or failed samples were discarded from the 3 groups.		YES	A total of 433 individuals with full available serological and clinical data were included.	Age: 30 to 70 years old, both sexes. Overall prevalence of CHIKV IgG in the study sample was 49.9% (216; 95% CI: 45.1–54.7). When the sample was stratified, positive CHIKV IgG was distributed as follows: no individuals in the Truka ́ group, 78.3% (213/272; 95% CI: 72.9–83.1) in the Fulni-oˆ group, and 5.8% (3/52; 95% CI: 1.21–16) in the control group. Considering all participants, no significant …	Weight, age, height, and body mass index (BMI) were collected from August 2016 (EW 34) to June 2017 (EW 22), in two collection periods. Serological tests for anti-chikungunya virus IgG by enzyme-linked immunosorbent assay (ELISA) from Euromimmun (Code: EI 293a-9601G) were performed following manufacturer instructions. Values with relative index ≥1.1 were considered positive; values ≥0.8 and < 1.1…	For analysis, age was stratified as 30 to 40 years, 41 to 50 years, 51 to 60 years, and 61 to 70 years. we included obesity data in our analysis, as measured by BMI, accord ing to the World Health Organization recommendations	Categorical variables were presented as absolute and relative frequencies, and continuous variables were presented as median (first–third quartiles) after verification of data normality by the Kolmogorov-Smir- nov test. The frequency of infection by CHIKV was described in terms of percentage and respective 95% CI. In univariate analysis, positive and negative individuals were compared by Mann-Whi…	0.05	UNCLEAR	UNCLEAR
PÉRISSÉ, André Reynaldo Santos et al. Zika, dengue and chikungunya population prevalence in Rio de Janeiro city, Brazil, and the importance of seroprevalence studies to estimate the real number of infected individuals. PLoS One, v. 15, n. 12, p. e0243239, 2020.	Perissé, 2020	2020	South America	Brazil	English	Research article	our study aimed at estimate the real seroprevalence of all three arboviruses and possible co-infections by selecting a random sample of inhabitants geographically distributed over Rio´s territory.	Cross-sectional study	groups (of inhabitants geographically distributed over Rio´s territory. )	July 2018.	October 2018.	YES	of inhabitants geographically distributed over Rio´s territory. The city of Rio de Janeiro is located in the southeastern macro region of Brazil and it is limited by the Atlantic Ocean to the south. The estimated population for 2018 was 6,688,927	Individuals of all ages and gender residing in permanent private households in Rio were defined as potential participants.	We also did not include adults living in collective households such as hotels and pensions, and in improvised homes. Households were randomly selected and all residents invited to participate. However, only those who agreed to sign the consent form were included. For volunteers under 18, consent was given by legal guardians. 1637 who did not sign the consent form	Recruitment of a sample of volunteers, symptomatic or asymptomatic, within a randomly selected household based on the census tracts of the Brazilian Institute of Geography and Statistics (IBGE) ordered by Administrative Region (RA). Included volunteers were interviewed and tested for the presence of antibodies against ZDC between July and October 2018.	Yes	2.749 volunteers	A total of 4,386 potential volunteers were approached for study participation during the four-month period of data collection (Fig 1). Of the 2,749 volunteers (63%) who signed the informed consent, the majority were women (1,624/59%) and reported average age of 43.7 years old (SD 21,4). About 50% of the 2,120 submitted to the RDT had positive serology for both ZIKV and DENV and were eligible for …	Every volunteer included in the study should agree to perform the ZDC RDT using digital puncture samples. Venous blood was collected from volunteers RDT positive for ZIKV and DENV for future laboratory confirmation with plaque reduction neutralization tests (PRNT) because of the possibility of cross-reaction between the two viruses, except for children under five years of age. All consented volun…		Our data analysis was both descriptive and bivariate. It is essential to incorporate the sample weights and the structure of the sample plan in the analyzes, not only in the descriptive analysis to obtain proportions and total prevalence estimates, but also in the bivariate analysis. It is also important to consider the effect of calibration on sample weights. For this purpose, we used the survey…	0.05	This study is based on Resolution n. 466/2012, issued by the Brazilian National Ethics Research Committee, and was approved in April 6th, 2018 (CAAE 83186318.1.0000.5240).	UNCLEAR
Ramachandran V, Malaisamy M, Ponnaiah M, Kaliaperuaml K, Vadivoo S, Gupte MD. Impact of Chikungunya on health related quality of life Chennai, South India. PLoS ONE [Internet]. 2012;7(12):e51519–e51519. Available from: https://www.embase.com/search/results?subaction=viewrecord&id=L366284964&from=export	Ramachandran et al. 2012	2012	Asia	India	English	Research article	to determine the impact of CHIKV on HRQoL of C-CHIKV patients using the SF-36 questionnaire and identify factors associated with clinical recovery among C-CHIKV patients in a suburban locality of Chennai City, South India	cross-sectional study	individuals	May-06	Jun-06	YES	2006 population: 2,649. CHIKV outbreak in Gouriepet, a suburban locality near Chennai, Tamil Nadu, South India	We followed all C-CHIKV cases identified during the CHIKV outbreak who were available and willing to participate.			UNCLEAR	We recruited 97% (403/415) of adult cases identified during the outbreak. 12 cases had left the area	We recruited 97% (403/415) of adult cases identified during the outbreak (12 cases had left the area). Of these 76% (n = 308) reported ‘clinical recovery’ at the time of survey. All C-CHIKV cases (n=403) had fever and joint pain as ascertained at the time of acute phase of the illness during the outbreak. Mean duration of fever was 7 days (SD 11,9) with 79% reporting high fever. Significantly (p<…	We used SF-36, a score-based questionnaire with 36 items covering eight independent and two summary health domains. SF-36 was translated into the local language. Using SF-36, the HRQoL was measured at five months from the date of onset of illness for all the C-CHIKV patients. To identify factors associated with ‘recovery’, we interviewed and collected data on demographic (age, sex, family size) a…	We followed all C-CHIKV cases identified during the CHIKV outbreak who were available and willing to participate. After five months of the outbreak, we re-assessed the clinical status of all the cases based on self-reporting and classified them in to two groups. Cases without apparent signs of clinical illness were classified as ‘clinically recovered’ and cases reporting joint pain during the fol…	To measure the impact of CHIKV on HRQoL scores of C-CHIKV patients, we compared the median differences of HRQoL scores using Kruksall Wallis Test for comparing three groups since the distribution of HRQoL scores were skewed. A p value of #0.05 was considered statistically significant. To determine the factors associated with recovery, we calculated Crude and Adjusted Odds Ratios (OR) their 95% Co…	0.05	UNCLEAR	UNCLEAR
Ray P, Ratagiri VH, Kabra SK, Lodha R, Sharma S, Sharma BS, et al. Chikungunya infection in India: Results of a prospective hospital based multi-centric study. PLoS One [Internet]. 2012;7(2). Available from: https://www.embase.com/search/results?subaction=viewrecord&id=L364281196&from=export	Ray et al. 2012	2012	Asia	India	English	Research article	the present study aimed to evaluate the disease prevalence at various geographical regions and assess the genomic diversity among CHIKV strains infecting the Indian population.	cross-sectional study	individuals	1st June, 2008	31st May, 2009.	YES	Patient enrolment involved those with fever #7 days duration at the time of their visit to the Out/Inpatient departments at AIIMS (n = 178), KIMS (n = 233) and SMS (n = 129) hospitals and those who were willing to participate in the study (n = 540).	fever #7 days duration at the time of their visit to the Out/Inpatient departments		Patients were recruited at three distantly located regions of India (North, West and South) from 1st June, 2008 through 31st May, 2009. Patient enrolment was carried out year round at Karnataka Institute of Medical Sciences (KIMS), Hubli, Karna- taka (south); Sawai Man Singh Medical College (SMS) Jaipur, Rajasthan (West), and All India Institute of Medical Sciences (AIIMS) New Delhi (north) with …	YES	Patient enrolment involved those with fever #7 days duration at the time of their visit to the Out/Inpatient departments at AIIMS (n = 178), KIMS (n = 233) and SMS (n = 129) hospitals and those who were willing to participate in the study (n = 540).	A total of 137 (25.4%) subjects tested positive for CHIKV through either of the two tests. Comparison of clinical features between chikungunya positive and negative patients demonstrated rashes, headache, joint pains, joint swelling, abdominal pain, cough and vomiting to be significantly associated with CHIKV confirmed cases (p,0.05) whereas differences for other symptoms were significant. We com…	CHIKV infection was tested both for the presence of anti- CHIKV IgM antibodies by ELISA and CHIKV RNA by RT- PCR	Descriptive and inferential statistical procedures were used to ascertain the clinical profile of CHIKV infection and its impact on quality of life and economic well-being. Descriptive statis- tics were reported as percentage and means when applicable along with standard deviation. The intensity of joint pain was evaluated by a 10-point numerical rating scale (NRS), which was categorized as mild …	For testing association between categorical data, Pearson’s chi-square test was used, and Yate’s correction for continuity was applied where appropriate. We performed independent sample t-test when comparing means of continuous variables. A two-tailed p-value smaller than 0.05 was considered statistically significant.	0.05	UNCLEAR	UNCLEAR
Renault P, Solet J-L, Sissoko D, Balleydier E, Larrieu S, Filleul L, et al. A major epidemic of chikungunya virus infection on Réunion Island, France, 2005-2006. Am J Trop Med Hyg [Internet]. 2007;77(4):727–31. Available from: https://www.embase.com/search/results?subaction=viewrecord&id=L351844300&from=export	Renault et al. 2007	2007	Africa	La Reunión	English	Research article	The present work describes the course of this epidemic, Chikungunya Virus Infection on Réunion Island, France, 2005–2006, one of the largest so far observed.	cross-sectional study	individuals	March 28, 2005	April 16, 2006	UNCLEAR	Its population in 2004 was estimated to be 766,000	Chikungunya cases	No chikungunya cases		UNCLEAR		Between March 28, 2005, and April 16, 2006, the surveillance system estimate was 244,000 cases of chikungunya infection, with an overall attack rate of 35%.The distribution of cases by age group and sex differed significantly from that of the general population, with a predominance of adults and women. Nearly all cases reported by sentinel physicians had fever (96.3%) and joint pain (96.6%). 16,0…	Suspected cases were defined as patients with a sudden onset of fever > 38.5°C accompanied by inca- pacitating joint pain. A confirmed case was defined as a per- son with positive IgM serologic results and/or the chikungu- nya genome detected by reverse transcriptase–polymerase chain reaction (RT-PCR). Emerging severe forms of chikun- gunya were defined as hospitalized patients > 9 days of age wi…	To extrapolate the total number of cases from the sentinel network data, a coefficient was calculated after confirmation of the correla- tion between the number of suspected chikungunya cases re- ported by the 31 network physicians and the number of sus- pected symptomatic cases identified by the vector control teams during the first 40 weeks of the epidemic. It was thus determined that in Réunio…		0.05	UNCLEAR	UNCLEAR
Rodríguez-Morales AJ, Cardona-Ospina JA, Fernanda Urbano-Garzón S, Sebastian Hurtado-Zapata J. Prevalence of Post-Chikungunya Infection Chronic Inflammatory Arthritis: A Systematic Review and Meta-Analysis. Arthritis Care and Research [Internet]. 2016;68(12):1849–58. Available from: https://www.embase.com/search/results?subaction=viewrecord&id=L612947796&from=export	Rodríguez-Morales et al. 2016	2016	World	World	English	Review	To determine the percentage of patients who would develop chronic inflammatory rheumatism (CIR) fol- lowing chikungunya (CHIK) virus disease.	Systematic review and meta-analysis	individuals	Jun-15	Jun-15	NO		original studies that assessed the proportion of patients with sero- logic diagnosis of acute CHIK fever, persisting with arthri- tis or arthralgia after a minimum followup of 2 months. If an article presented data from multiple study groups, of which some were eligible for inclusion, the eligible study groups were included if the pertinent data could be ex- tracted (followup period, serologic co…	Studies that included only patients with established CHIK-CIR, populations with previous rheumatologic dis- ease, or previous musculoskeletal symptoms were excluded, along with therapeutic clinical trials. Articles were also excluded if they were duplicates from already included articles (in a bibliographic database search) or if the followed population was fewer than 10 patients. articles were e…	MEDLINE (PubMed), Scopus, and Science Citation Index (Web of Knowledge) were searched to identify potentially relevant articles using the search strategy “chikungunya” and “arthritis.” No limit was set for the publication year. The search strategy was limited to articles in English or Spanish. All the authors initially screened the retrieved articles by title and abstract to identify possible eli…	NO		our literature search yielded 578 citations. The pooled prevalence of CHIK-CIR in 18 selected studies among 5,702 patients was 40.22% (95% CI 31.11–49.34; t2 5 0.0838). From studies derived from India, prevalence was 27.27% (95% CI 15.66–38.88; t2 5 0.0411), while from France, prevalence was 50.25% (95% CI 25.38– 75.12; t2 5 0.1797). The prevalence of CHIK chronic arthritis was 13.66% (95% CI 9.3…	A definition of CHIK virus disease included the following criteria: a history of acute febrile arthralgia (acute attack) with duration $48 hours, with positive anti-CHIK virus- specific immunoglobulin M; or RNA virus by reverse- transcriptase polymerase chain reaction; or postexposure anti-CHIK virus-specific immunoglobulin G–positive sero- logic test detected by enzyme-linked immunosorbent assay…	All identi- fied possible articles were entered in EndNote X7 and were first screened on title and abstract and reviewed independently by 2 research team members. Those articles marked for inclusion by either team member went on to full-text screening. The researchers completed full data abstraction, and a third member verified all extracted data. Extracted data were author, title, year of the st…	systematic review of the literature in 3 databases (PubMed, Science Citation Index, and Scopus) to identify studies assessing the proportion of patients who progress to CHIK-CIR. We performed a random- effects model meta-analysis to calculate the pooled prevalence and 95% confidence intervals (95% CIs). A 2-tailed alpha level of 5% was used for hypothesis testing. Measures of heterogeneity, inclu…	0.05	UNCLEAR	UNCLEAR
Schilte C, Staikovsky F, Couderc T, Madec Y, Carpentier F, Kassab S, et al. Chikungunya virus-associated long-term arthralgia: a 36-month prospective longitudinal study. PLoS neglected tropical diseases [Internet]. 2013;7(3):e2137–e2137. Disponível em: https://www.embase.com/search/results?subaction=viewrecord&id=L368694458&from=export	Schilte et al. 2013	2013	Africa	La Reunión	English	Research article	to describe in details the specific clinical and biological features of chronic arthralgia, as well as clinical signs associated to this pathology. We evaluated the consequences of long-term arthralgia on patients’ daily and social life, looked for risk factors associated with them and estimated their economic impact.	Cost study	individuals	Mar-05	May-06	YES	We studied a cohort of patients (n=180) enrolled for febrile arthralgia to the Emergency Department of the Groupe Hospitalier Sud Re ́union	cohort of patients with positive blood CHIKV RT-PCR		Patients were interviewed by telephone 4, 6, 14 and 36 months (M4, M6, M14 and M36) after the viremic phase, using the same questionnaire as that used at day 0 (D0). At M36 after the acute phase, all patients who agreed to participate to a complementary study (CHIK-IMMU- NOPATH) and who were arthralgic were interviewed and underwent clinical examination. Among them, 22 patients with arthralgia (A…	YES	180 patients enrolled. 22 patients with arthralgia (ART+) and 20 patients without persisting arthralgia(ART2) were randomly selected from the cohort.	Among the 180 patients, 76 patients were followed at all time points of the study. The percentage of patients suffering from long-term arthralgia decreased after CHIKV acute infection and stabilized around 60%. all patients suffered from arthralgia at D0. Among them, only 5 on 180 (2.8%) suffered from joint pain prior to CHIKV infection. Most patients had intermittent arthralgia, with recovery an…	Blood cell count was performed and viremia was tested by qRT- PCR. Both serum anti-CHIKV IgG and IgM specific antibodies were screened. An enzyme-linked immunosorbent assay (ELISA) was performed with CHIKV antigen. Plasmatic protein electrophoresis was performed and C-reactive protein (CRP) concentration was measured. The presence of anti- nuclear, anti-dsDNA, anti-endomysium autoantibodies, anti…	To characterize the spatiotemporal evolution of arthralgia, we considered different types of arthralgia. For a given site at a given time point, arthralgia was defined either as a ‘‘persistent symptom’’ if the affected site was the same as that reported during the previous time point, as ‘‘a relapse of an the acute symptom’’ if the site affected was the same as that at the acute phase, or as ‘‘a …	For each time point, the proportion of patients with monoarthralgia (1 site), oligoarthralgia (2–3 sites) or polyarthralgia (4 sites or more) were compared using a Chi-2 test. A logistic regression model was used to identify factors associated with long-term arthralgia, defined as presence of arthralgia at M14. We studied factors at D0, including demographic factors (gender and age), biological m…	all significance tests were two-sided and p-values,0.05 were considered significant.	UNCLEAR	UNCLEAR
Sergon K, Njuguna C, Kalani R, Ofula V, Onyango C, Konongoi LS, Bedno S, Burke H, Dumilla AM, Konde J, Njenga MK, Sang R, Breiman RF. Seroprevalence of Chikungunya virus (CHIKV) infection on Lamu Island, Kenya, October 2004. Am J Trop Med Hyg. 2008 Feb;78(2):333-7. PMID: 18256441.	Sergon et al., 2008	2008	Africa	Kenya	English	Research article	We conducted a seroprevalence study to define the magnitude of transmission on Lamu Island.	Cross-sectional study	individual	05/10/2004	09/10/2004	yes	erum samples were collected from selected inhabitants whose residences were distributed throughout the entire Lamu Island. We sampled from all 30 preexisting census enumeration areas (EAs) on the island. Sample size in each EA was determined using probability proportional to size sampling (PPS), in which the probability that a particular sampling unit was to be selected in the sample was proporti…			randomized	yes		Among 288 serum specimens tested, CHIKV IgG or IgM antibodies were detected in 215 (75%); 206 (72%) had IgG antibodies and 53 (18%) had IgM antibodies. Nine serum specimens with antibodies detected had only IgM antibodies (no IgG detected). Given a population of 18,000 and an attack rate of 75%, we estimate that 13,500 people were infected on the island during the outbreak (95% CI, 12,458–14,328 …	A person with CHIKV infection (seropositive) was defined as any person in whom IgM or IgG antibodies to CHIKV were detected in serum	Data collected from the questionnaires were entered and analyzed using Epi Info 2002 software (Centers for Disease Control and Prevention)	Age, sex, and locality distribution of the seropositive and seronegative participants were compared. Locality was defined as urban (living within Lamu town) or rural (living away from Lamu town). 2 was used for statistical testing	0.05	not described	not described
SERGON, Kibet et al. Soroprevalence of Chukungunya vírus infection on Grande comore Island, union of the Comoros, 2005. The American jornal of tropical medicine and hygiene, v.76, n.6, p. 1189-1193, 2007	SERGON, et et al., 2007	2007	Africa	Comores (Grande Comore)	English	Research article	The projected population for Grande Comore Island for the year 2005 was 341,000 based on a census conducted in 2003 with an estimated annual population growth of 2.5%. A seroprevalence study was carried out to define the magnitude of the outbreak and to further characterize the clinical spectrum of infection with CHIKV.	Cross-sectional study	Individual	March 18,2005	March 26, 2005	UNCLEAR	The island’s inhabitants must harvest rainwater, which is then stored in cisterns usually located at the residence. The projected population for Grande Comore Island for the year 2005 was 341,000 based on a census conducted in 2003 with an estimated annual population growth of 2.5%. Islam is the predominant religion.	In each selected household, one resident was selected randomly (by picking a number from a hat) irrespective of history of recent illness as the survey participant for interview and for blood collection.	Children less than five years of age were excluded	Random	YES	A total of 331 (69%) of 481 survey participants consented to blood collection. Antibodies to CHIKV were detected in 63% of sera; IgM antibodies were found in 60% of specimens and IgG antibodies were detected in 27% of specimens.	The highest seropositivity was in the 45–54-year age group (75%). However, there was no statistical difference in antibody prevalence when comparing young ( 15 years of age) and older (>15 years old) participants (P 0.93). Were infected on Grande Comore Island during the outbreak. Seropositivity was 68% (139 of 204) among females compared with 55% (70 of 126) among males. Females were more likely…	A case of CHIK virus infection (seropositive) was defined as a person with CHIKV-specific IgM and or IgG antibodies detected in sera by antibody capture enzyme-linked immunoassay.	Data were entered and analyzed using Epi Info 2002 statistical software (Centers for Disease Control and Prevention).		0.05	UNCLEAR	UNCLEAR
SHARP, Tyler M. et al. Surveillance for chikungunya and dengue during the first year of chikungunya virus circulation in Puerto Rico. The Journal of infectious diseases, v. 214, n. suppl_5, p. S475-S481, 2016	SHARP, et al, 2016	2016	Caribbean	Puerto Rico	English	Research article	A variety of approaches was implemented to monitor the epidemiologic and clinical trends of the chikungunya epidemic in Puerto Rico. To provide a cross-sectional view of the reasons for underreporting of cases and subsequently attempt to correct such deficiencies, household-based cluster investigations were conducted during the first weeks of the epidemic.	Cross-sectional study	cluster/Individual	2014	2014	UNCLEAR	A total of 21 clusterinvestigations were conducted, with 250 individuals from 137 households participating. Of 28 327 cases reported via passive surveillance, 6472 were tested for evidence of CHIKV infection, and results for 4399 (68%) were positive. Of 250 participants in household cluster investigations, 70 (28%) had evidence of recent CHIKV infection.			Random/ Convenience	UNCLEAR		Sex was not provided for 472 cases (10.7%). (94%) of the identified CHIKV-associated fatal cases had one or multiple underlying comorbidities, most frequently diabetes, obesity, and hypertension. Diabetes, Hypertension, Obesity, Asthma, Joint disease/ arthritis, Lúpus, Heart disease, Kidney disease. Use of various surveillance systems permitted 2 additional observations on dengue incidence during…		Collecting similar clinical data via all 4 surveillance systems enabled indirect comparison of the clinical signs and symptoms associated with Chikungunya.			This work was supported by the Centers for Disease Control and Prevention (CDC), the Puerto Rico Department of Health, and the CDC Dengue Branch (support to Sentinel Enhanced Dengue Surveillance System via cooperative agreement 5U01CK000246-03).	All authors: No reported conflicts. All authors have submitted the ICMJE Form for Disclosure of Potential Conflicts of Interest. Conflicts that the editors consider relevant to the content of the manuscript have been disclosed.
Simião AR, Barreto FK de A, Oliveira R de MAB, Cavalcante JW, Lima Neto AS, Barbosa RB, et al. A major chikungunya epidemic with high mortality in northeastern Brazil. Rev Soc Bras Med Trop [Internet]. 2019;52:e20190266–e20190266. Available from: http://www.scielo.br/scielo.php?script=sci_arttext&pid=S0037-86822019000100689	Simião et al. 2019	2019	South America	Brazil	English	Short Communication	We reported chikungunya outbreak that occurred in Ceará State, Brazil, between 2014 and 2018 with particular emphasis on epidemiological characterization of the cases, a high number of deaths, factors associated with mortality, and the spatial and temporal spread of the epidemic among the municipalities.	cross-sectional study	individuals	early July 2014	2018	YES	Total population of Ceará State, Brazil	Chikungunya cases	No chikungunya cases		UNCLEAR		In early July 2014, the Health Department of the State of Ceará reported the first case of imported chikungunya. The first imported cases of individuals living in municipalities in the State of Ceará who were infected with CHIKV occurred in July 2014. The first two autochthonous cases were confirmed in the municipalities of São Gonçalo do Amarante (55 years old) and Fortaleza (49 years old) in No…	chikungunya case, epidemiological characterization of the cases, a high number of deaths, factors associated with mortality, and the spatial and temporal spread of the epidemic among the municipalities	measure of association used was the prevalence rate (PR) with 95% confidence interval (CI)		0.05	Fundação Cearense de Apoio ao Desenvolvimento Científico e Tecnológico (FUNCAP) financially supported this study through the call 01/2017-SUS/PPSUS-CE FUNCAPSESA-Decit/SCTIE/ MS-CNPq and National Council for Scientific and Technological Development (CNPQ) through the call MCTIC/CNPq 28/2018	The authors declare that there is no conflict of interest
Simo FBN, Bigna JJ, Well EA, Kenmoe S, Sado FBY, Weaver SC, et al. Chikungunya virus infection prevalence in Africa: a contemporaneous systematic review and meta-analysis. Public Health [Internet]. 2019;166((Simo F.B.N., nemgsi@yahoo.fr; Kenmoe S., ken_sebas@yahoo.fr; Sado F.B.Y., francine.sado@yahoo.com; Demanou M., demanou@pasteur-yaounde.org) Department of Virology, Reference Laboratory for Ch…	Simo et al. 2019	2019	Africa	Africa	English	Review	We aimed to describe the epidemiology of CHIKV infection in Africa, a neglected tropical disease (NTD).	Systematic review and meta-analysis	individuals	18-Sep-17		NO	A total of 39 studies (37,881 participants; 18 countries) were included.	We considered observational studies (cross-sectional, caseecontrol and cohort). In the case of duplicate reports, the most comprehensive/complete and up-to-date version was included. We considered studies conducted during outbreak periods and out of outbreak periods. Our population of interest was people living in Africa.	Case series or studies in which CHIKV infections were imported were excluded. Studies lacking or with no extractable primary data, and/or explicit methods description, were excluded. January 1, 2000	We performed a comprehensive and exhaustive search of MEDLINE through PubMed, Excerpta Medica Database, Africa Journals Online and Global Index Medicus to identify all rele- vant articles published on CHIKV in Africa from January 1, 2000 until September 18, 2017 regardless of language of pub- lication. We limited to 2000 to have contemporaneous epide- miology and therefore better guide health pol…	UNCLEAR	We identified 1573 records; after elimination of duplicates, 1091 remained. After screening titles and abstracts, we retained and assessed 65 full-text articles for eligibility. Finally, 39 full texts were included/ The inter-rater agreement for study selection was high (k=0.89). Nineteen, 25 and 12 studies identified CHIKV infection using IgM; IgG; and CHIKV RNA, respectively.	A total of 37,881 individuals were included in meta-analyses. Outside of recognized outbreaks, the crude overall IgM seroprevalence was 9.7% (95% confidence interval [CI] 3.0-19.6; range: 0.1-39.0), 16.4% (95% CI 9.1-25.2; range: 0.3-71.5) for IgG seroprevalence and 2.8% (95% CI 0.1-8.1; range: 0.18.4) for viral RNA prevalence. During outbreaks, the overall IgM and IgG seroprevalence and CHIKV RN…	The primary outcome of our study was the prevalence of CHIKV infection in Africa. popu- lation residing in Africa and CHIKV detection by polymerase chain reaction technique, enzyme-linked immunosorbent assay or plate reduction neutralization test on any samples. Sample analysis should detect CHIKV RNA, IgM or IgG.	Data were extracted using a preconceived and tested data abstraction form. In the case of missing data, authors were directly contacted. Two investigators (F.B.N.S and S.K) inde- pendently extracted data including name of the first author, publication year, study design, setting, sampling method, period of inclusion of participants, timing of data analysis, site of recruitment location (country, …	Data were analysed using the ‘meta’ packages of the statistical software R (version 3.3.3; The R Foundation for Statistical Computing, Vienna, Austria). Unadjusted prevalence of CHIKV infection was recalculated based on crude numerators and denominators provided by individual studies. To mini- mize the effect of studies with extremely small or extremely large prevalence estimates, the variance of…	0.05	This research did not receive any specific grant from funding agencies in the public, commercial or not-for-profit sectors.	The authors declare no competing interest.
Sissoko D, Moendandze A, Malvy D, Giry C, Ezzedine K, Solet JL, Pierre V. Seroprevalence and risk factors of chikungunya virus infection in Mayotte, Indian Ocean, 2005-2006: a population-based survey. PLoS One. 2008 Aug 26;3(8):e3066. doi: 10.1371/journal.pone.0003066. PMID: 18725980; PMCID: PMC2518850.	Sissoko et al., 2008	2008	Africa	Mayotte	English	Research article	The objectives of the study were to estimate the proportion of symptomatic infection and to identify the most important individual and household risk factors for the infection.	Cross-sectional study	individual	Nov/06	dez/06	yes	Mayotte is an overseas French-administrated territory located in the Comoros archipelago, South-Western Indian Ocean. Accord_x0002_ing to the 2002 census, the estimated population in 2006 was 175 000 with a density of 468 inhabitants/km2			randomized	yes		The overall weighted seroprevalence rate for anti-CHIKV antibodies in the study population was 37?2% (95% CI 33.9–40.5). The weighted prevalence of specific IgM and IgG antibodies was 18?1% and 37?2% respectively. Significant differences in sero_x0002_prevalence were observed according to gender (40?6% for men and 33?8% for women, p = 0?03), but not for age. Among 440 persons with CHIKV antibodie…	A CHIKV-positive individual was defined as a participant with IgG or IgM serum antibodies to CHIKV while a CHIKV_x0002_negative individual had no detectable serum antibodies to CHIKV. Symptomatic CHIKV infection was defined as a CHIKV_x0002_positive individual who recalled having experienced acute febrile syndrome consistent with CHIKV fever during the 2005–2006 epidemics. Asymptomatic CHIKV infe…	Data were double entered and corrected for data entry errors using EPIDATAH software version 3.0. (Epidata Association, Odense, Denmark). All analyses were performed with STATAH software version 9.0 (Stata Corporation, College Station, USA). We assessed crude prevalence estimates without weighting in order to avoid potential spurious percentage transformations	In an explanatory bivariate analysis, we examined potential associations between CHIKV seropositivity and sociodemographic characteristics and housing features using population-adjusted weights to account for the survey design. In a following step, we investigated independent associations between explanatory and outcome variables while controlling for confounders in a multivariable logistic regre…	0.05	The study was sponsored by the French Health Ministry. The sponsor of the study had no role in the study design, data collection, analysis, interpretation, or writing of the report. All authors had full access to all data. DS had the final responsibility for the decision to submit for publication.	The authors declare no conflict of interest.
Soumahoro MKMK, Gérardin P, Boëlle PYPY, Perrau J, Fianu A, Pouchot J, et al. Impact of Chikungunya virus infection on health status and quality of life: a retrospective cohort study. PLoS ONE [Internet]. 2009;4(11):e7800–e7800. Available from: https://www.embase.com/search/results?subaction=viewrecord&id=L355677611&from=export	Soumahoro et al. 2009	2009	Africa	La Reunión	English	Research article	we aimed to describe the frequency of prolonged clinical manifestations of CHIKV infection and to measure the impact on quality of life and health care consumption in comparison with that of an unexposed population, more than one year after infection.	cohort retrospective	individuals	Mar-07	Jun-07	YES	787,836 inhabitants located on a volcanic island of 2511 km2 belonging to the Mascarene Islands in the south-western Indian Ocean. Between 2005 and 2006, a Chikungunya outbreak occurred in La Re ́union, in which 38.2% of inhabitants became infected . 434 people contacted		Among the 434 people contacted, 27 refused to respond to the questionnaire and 9 were excluded from the analysis because of the impossibility of matching, leaving 199 pairs for analysis. The participation rate was 92% (398 out of 434).	Participants were interviewed by telephone between March and June 2007. uniformly distributed by area of residence	YES	For practical reasons, we finally decided to include 400 subjects (200 CHIK+ and 200 CHIK–). 199 subjects who had serologically confirmed CHIKV infection (CHIK+) were compared with 199 sero-negative subjects (CHIK–) matched for age, gender and area of residence in La Re ́union Island. Quality of life was assessed in all subjects aged 15 or over (N = 324).	The mean age of the study population was 42 years (range: 2– 91). Following an average time of 17 months (range: 5–28) from the acute phase of disease, 112 of the 199 CHIK+ subjects (56%) reported that they were fully recovered. The CHIK+ subjects aged under 30 reported a faster recovery than the older subjects (75% versus 40% at one year; p<0.001). There was no evidence of a difference in recove…	The questionnaire was administered by one investigator, using closed questions addressing current symptoms, medical consumption during the last 12 months (consultation, hospitalization and use of analgesics) and quality of life assessed by the SF-12 scale. The patients were questioned about the presence or absence of symptoms on the day of the telephone interview. Illness history was recorded dur…		Assessment of explanatory variables was conducted by univar- iate analysis. For paired samples, qualitative variables were analysed using exact Mac Nemar’s test and continuous variables (SF-12 components) were analysed using Wilcoxon’s rank test. Adjusted relative risks (RR) and their 95% confidence interval (95% CI) were calculated for each persisting symptom controlling for stratification crite…	0.05	This work was funded by a student grant from Pierre et Marie Curie University	The authors have declared that no competing interests exist.
SOUMAHORO, Man-Koumba et al. The Chikungunya epidemic on La Reunion Island in 2005–2006: a cost-of-illness study. PLoS neglected tropical diseases, v. 5, n. 6, p. e1197, 2011.	Soumahoro et al. 2011.	2011	Africa	La Reunión	English	Research article	The objective of this study was to assess the medical costs of the chikungunya epidemic on La Réunion, a French overseas department located in the Indian Ocean, during the period 2005–2006, from a third payer perspective ( National Health Insurance).	Cost study	Individual	2011	2011	NO	Data were provided by the social security regional health insurance fund of La Réunion and concerned the general and agricultural schemes (75% of the island population).For historical reasons, people are insured against the risk of disease by schemes that are classified according to their profession: general scheme (most employees, students, recipients of certain benefits and ordinary residents),…	The direct medical costs were reported for each outpatient case and for each inpatient case. For the outpatients, the database provided by the social security regional fund of La Réunion was that of the general and agricultural schemes which covers 75% of the population of the island (source: social security fund of La Réunion). Therefore, we undertook the analysis by assuming that the data were …	In order to evaluate the medical costs related to the epidemic, we performed a cost-of-illness study from the third-party payer perspective. Intangible costs (non-financial costs such as the impact of the disease on quality of life) and non-medical direct costs (transport, home help) were not included in this analysis. Similarly, costs borne by the patient or their private insurance companies wer…	convenience	UNCLEAR		Age was 49±29 years (range: 0–101 years). The inpatient population consisted of 40% men. Additional reimbursements for consultations with general practitioners and drugs were estimated as €12.4 million (range: €7.7 million–€17.1 million) and €5 million (€1.9 million–€8.1 million), respectively, while the cost of hospitalization for chikungunya was estimated to be €8.5 million (€5.8 million–€8.7 m…	The cost of hospitalization was estimated from data provided by the national hospitalization database for short-term care by considering all hospital stays in which the ICD-10 code A92.0 appeared. Estimation of outpatient medical costs. (The number of consultations and the drugs costs related to the chikungunya epidemic were estimated from excesses observed during the epidemic period.Estimation o…	All data were analysed using periodic regression software and Stata10.0™ software (StataCorp 2008, Texas, USA). The costs were estimated in Euros at 2006 values.	Periodic regression	0.05	UNCLEAR	UNCLEAR
Chis Ster I, Rodriguez A, Romero NC, et al. Age_x0002_dependent seroprevalence of dengue and chikungunya: inference from a cross-sectional analysis in Esmeraldas Province in coastal Ecuador. BMJ Open 2020;10:e040735. doi:10.1136/bmjopen-2020-040735	Ster et al., 2020	2020	South America	Ecuador	English	Research article	We estimated age-dependent seroprevalence of DENV, CHIKV and co-exposures with both arboviruses in a district in coastal Ecuador, and explored individual and household determinants of past exposure status	cross-sectional study	individual	out/15	fev/16	unclear	The data consist of a representative sample of households including children (and other household members) recruited into the ECUAVIDA birth cohort between 2005 and 2009 in the town of Quininde, Esmeraldas Prov_x0002_ince	Children (and all other members of the house_x0002_hold to which they belonged) due to attend the cohort clinic in Quininde for routine follow-up visits between October 2015 and February 2016 were invited to partici_x0002_pate in this study according to the dates of their scheduled attendance.		convenience	unclear	m 319 individuals (including children) belonging to 151 households from 49 wards	6–10 years 140 (44%) Female 202 (63%). 319 individuals, 245 (76.8%) were seropositive for DENV and 145 (45%) were seropositive for CHIKV. High numbers/proportions were positive for both arboviruses: 129 (40%) individuals belonging to 86 (57%) families living in 24 (49%) wards. Average overall DENV seroprevalence (including those seropositive for both viruses) was 84% (95% CrI: 75%–91%) but increa…	The presence or absence of DENV and CHIKV anti_x0002_bodies define a bivariate binary outcome indicating past exposure to DENV only denoted by D+C−, to CHIK only denoted by D−C+, to both, D+C+, or to none.		We used two simultaneous multilevel logistic regres_x0002_sion equations with shared random effects to model the presence/absence of antibodies for DENV or CHIKV or both. Each equation modelled the presence of one arbovirus condi_x0002_tioned on the other, making the presence of DENV more or less likely in the presence of CHIKV (and vice versa). We explored the effects of age, sex, area of reside…	0.05	The project was supported by the Wellcome Trust (088862/Z/09/Z) and the Universidad Internacional del Ecuador	The authors declare no conflict of interest.
Teich V, Arinelli R, Fahham L. Aedes aegypti e sociedade: o impacto econômico das arboviroses no Brasil. J bras econ saúde [Internet]. 2017;9(3):267–76. Available from: http://www.jbes.com.br/images/v9n3/267.pdf	Teich et al. 2017	2017	South America	Brazil	Portuguese	Research article	This stydy aim to evaluate vector combat costs, direct medical costs and indirect costs associated with classic dengue, hemorrhagic dengue, chikungunya and Zika virus (ZIKV) infection in Brazil, for the year 2016.	Cost study				NO					UNCLEAR		In 2016, the total investment in combating the vector reached approximately R$ 1.5 billion in Brazil. The cost reported by the federal government for the acquisition of insecticides and larvicides in 2016 was R$78.6 million. The country had a total expenditure of approximately BRL 374 million on the treatment of arboviruses in 2016. Chikungunya fever had the highest number of DALYs lost per episo…	As análises quantificaram os gastos públicos relacionados ao combate ao vetor (repasse de recursos federais e aquisição de pesticidas), custos médicos diretos relacionados ao mane- jo das doenças no Sistema Único de Saúde (SUS) e custos in- diretos relacionados ao absenteísmo, tanto na esfera pública quanto na privada.	The cost of hospital treatment of dengue, chikungunya and Zika episodes was obtained from the Hospital Information System of the Department of Informatics of the SUS (DATASUS) for 2016. After quantifying these costs, the total annual cost was calculated using multiplying management costs by the number of reported cases, which are divided into confirmed and suspected cases, when information is ava…			UNCLEAR	UNCLEAR
Teixeira MG, Skalinski LM, Paixão ES, Costa MdCN, Barreto FR, Campos GS, et al. (2021) Seroprevalence of Chikungunya virus and living conditions in Feira de Santana, Bahia-Brazil. PLoS Negl Trop Dis 15(4): e0009289. https://doi.org/10.1371/journal.pntd.0009289	Teixeira et al., 2021	2021	South America	Brazil	English	Research article	this study aims to estimate the seroprevalence of chikungunya infection in a large Brazilian city and investigate the association between viral circulation and living condition, using an ecological approach.	cross-sectional study	individual	Nov/16	set/17	yes	residents of 30 delimited areas named "Sentinel Areas" (SA) in Feira de Santana (FSA) city, Northeast Brazil	2,960 individuals who were randomly recruited. The blood collection started in April 2017 and concluded in September 2017. The presence of IgM or IgG antibodies against CHIKV was detected in serum samples using the Chikungunya anti-virus ELISA		randomized	yes	the remaining 8,068 (53.6%) households, we interviewed 16,620 inhabi_x0002_tants. Next, 2,960 (17.8%) of them were randomly selected to the serosurvey, but only 1,981 (66.9%) agreed to participate	25% aged over 60 years. 67.6% women. The global CHIKV seroprevalence was 22.1% (CI95% 16.7–28.6), being 82.3% of these were IgG only; 11.2% IgM only; and 6.5% both IgG and IgM and varied from 2.0% to 70.5% in the SA 29 and 12, respectively, both located in the low stratum. t was 15.1% (CI95%11.6–19.4) for women and 7.0% (CI95% 4.9–9.9) for men. The seroprevalence was higher in 40 years old (25.1%…		All analyses were performed using Stata software version 12.0 (Stata Corporation, College Station, USA)	We estimated the crude seroprevalence by SA and presented the respective Confidence Inter_x0002_vals of 95%. The global seroprevalence, by LC strata and by sex were estimated and presented the respective Confidence Intervals of 95%, design effect and the intra class correlation (ICC). The Seroprevalence Ratio by LC was estimated as well as the respective Confidence Intervals of 95%. Pearson chi s…	0.05	This work was supported by three grants: Medical Research Council (MRC/UK - https://mrc. ukri.org/) under Grant MC/PC 15084 to JW, Coordenac¸ão de Aperfeic¸oamento de Pessoal de Nı´vel Superior (CAPES/BR - https://www.gov.br/ capes/pt-br) under Grant 0451/2016 to MGT and Brazilian Ministry of Health (www.saude.gov.br) under Decentralized Execution Term 130/2017 UFBA/MS to MGT. ESP is funded by th…	The authors declare no conflict of interest.
Thompson R, Martin Del Campo J, Constenla D. A review of the economic evidence of Aedes -borne arboviruses and Aedes -borne arboviral disease prevention and control strategies. Expert Rev Vaccines [Internet]. 2020 Feb 1;19(2):143–62. Available from: https://www.tandfonline.com/doi/full/10.1080/14760584.2020.1733419	Thompson et al. 2020	2020	World	World	English	Review	We aim to: (i) review the strength of the economic evidence for Aedes-borne arboviruses (ZIKV, CHIKV, DENV, and YFV) and their prevention and control strategies; and (ii) identify the key gaps in the evidence to inform policy decisions and research directions in this area.	Cost study				NO	The literature search yielded a total of 335 articles.	Papers meeting the basic inclusion criteria, including original studies published in English, Spanish and Portuguese published or conducted from 2000 to 2018, and studies that reported economic evidence of Aedes-borne arboviruses and strategies for arboviral disease prevention and control were included in the review.		systematic review of the literature to identify all original published studies covering an 18-year period (2000-2018) based on the recommendations of the Preferred Reporting Items for Systematic Reviews and Meta-Analyses (PRISMA). Key papers representing the evidence of the cost of illness (COI) of Aedes-borne arboviruses, the cost studies of vector control and surveillance programs for Aedes-bor…	UNCLEAR	A total of 74 out of 335 articles met the inclusion criteria on the basis of the title and abstract	A COI study of CHIKV was also conducted in Andhra Pradesh, India in 2005-2006. This study looked at the cost of CHIKV in an endemic setting and found that in the village of Mallela, 242 Chikungya cases cost $9,100 (6.57 DALYs) (2006 USD) between December 2005 and April 2006, or $37.50 per case. Between January and December 2006, CHIKV cost the district of Kadapa $290,000 (160 DALYs) and Andhra Pr…	cost-effectiveness analyses/cost-utility analyses (CEA/CUA), cost-benefit analyses (CBA), COI studies, and cst studies of vector control and surveillance programs.	Studies were categorized into the following types: (i) cost-effectiveness analyses/cost-utility analyses (CEA/CUA), (ii) cost-benefit analyses (CBA), (iii) COI studies, and (iv) cost studies of vector control and surveillance programs. Articles with multiple components were included in more than one category. References were managed in Mendeley.	Papers were critically appraised by the authors using a checklist developed to assess the quality of the papers. The checklist consisted of 19 questions, divided into three categories: study design, data collection and analysis and interpretation. These questions ranged in value from 0.5-1.5 points, depending on the importance of the question. Higher weighting was applied to questions 1, 5, 9 and…		this paper was not funded	no relevant affiliations or financial involvement with any organization or entity with a financial interest in or financial conflict with the subject matter or materials discussed in the manuscript. This includes employment, consultancies, honoraria, stock ownership or options, expert testimony, grants or patents received or pending, or royalties.
Vázquez-Cruz I, Juanico-Morales G, Sánchez-Ramos A, Morales-Sánchez O de J. Costs and sick leave due to chikungunya in the Instituto Mexicano del Seguro Social in Guerrero, Mexico. Rev Med Inst Mex Seguro Soc. 2018;56(1):54–63.	Vázquez-Cruz et al. 2018	2018	North America	Mexico	Spanish	Research article	estimar costos por incapacidad temporal en trabajadores con fiebre chikunguña atendidos en el Instituto Mexicano del Seguro Social en Guerrero, para el seguro de enfermedades y maternidad de las empresas afiliadas y trabajadores IMSS que cumplió con la definición de caso para CHIK y requirió una incapacidad registrada en el OCI, tramitada de enero a abril del 2015	Cost study	individuals	enero 2015	abril 2015	NO	12 062 certificados de incapacidad - originales del certificado de incapacidad (OCI)			Las fuentes primarias fueron el Departamento de Supervisión de Prestaciones Económicas, el Nuevo Sistema de Subsidios y Ayudas (NSSA) y el Sistema de Control de Incapacidades (SCI) durante el periodo de enero-abril 2015.	NO		El total de trabajadores incapacitados fue de 8964 y más de la mitad fueron del género masculino. El pro-medio de edad fue de 35.8 ± 10.9 años (rango 17-79). Del total de OCI, el 31.5% (38 271/12 062) contaban con criterios para CHIK con un total de 41 197 días prescritos y 14 941 subsidiados, con un costo estimado de 2 397 393.40 MXN. Se puede observar que en el año 2015 se incrementaron los cua…		los cuales fueron organizados en hojas de Excel y en el programa SPSS (Statistical Package for the Social Science), versión 17	Se echó mano de estadísticas descriptivas, frecuencias simples, medidas de tendencia central y t de student. Para el análisis de costos de incapacidad, se estimaron los días subsidiados y se multiplicaron por el salario mínimo vigente para el municipio de Acapulco (área geográfica A, generales = 70.10 MXN [3.83 USD] diarios). Se comparó el total de expedición de días de ITT por enfermedad general…		UNCLEAR	los autores han com- pletado y enviado la forma traducida al español de la declaración de conflictos potenciales de interés del Comité Internacional de Editores de Revistas Médicas, y no fue reportado alguno que tuviera relación con este artículo.
Vidal ERN, Frutuoso LCV, Duarte EC, Peixoto HM. Epidemiological burden of Chikungunya fever in Brazil, 2016 and 2017. Tropical medicine & international health : TM & IH [Internet]. 2022;27(2):174–84. Available from: https://www.embase.com/search/results?subaction=viewrecord&id=L2014562330&from=export	Vidal et al. 2022	2022	South America	Brazil	English	Research article	to describe Chikungunya fever (CHIKF) cases and estimate the burden of the disease in Brazil between 2016 and 2017.	cross-sectional study	individuals			YES		All probable case records were analysed in the study.		This is a descriptive epidemiological study of CHIKF cases and deaths reported in the Notifiable Disease Information System (Sistema de Informação de Agravos de Notificação [SINAN]) [8] and the Mortality Information System (Sistema de Informação sobre Mortalidade [SIM]) [9] in Brazil be- tween 2016 and 2017. The anonymised database obtained from SINAN was an- alysed for quality in terms of the co…	NO		the incidence rate in 2016 was 114.70 per 100,000 inhabitants, while the mortality rate was 0.15 per 100,000, for a case-fatality rate of 0.13%. In 2017, these figures were 87.59 and 0.12 per 100,000 inhabitants and 0.14%, respectively. The estimated CHIKF burden for Brazil in 2016 was 77,422.61 DALY or 0.3757 per 1000 inhabitants. In 2016, the YLL share of DALY was 10.04%, with YLD accounting fo…	The probable cases were defined by the Brazilian MoH as follows: all reported/suspected cases except those already discarded. The designation includes both confirmed and inconclusive cases. Inconclusive cases are those that are still under surveillance investigation, clas- sified in the system as under investigation or no information	These two databases were used to estimate cases and deaths from CHIKF and describe them according to time, place and personal characteristics. Incidence, mortality and case-fatality rates were estimated at the state level. QGIS version 3.6.1 was used to prepare maps of the spatial distribution of CHIKF cases. Only deaths by age and sex registered in the SIM with CHIKF as the underlying cause of d…	Data analysis was performed using absolute and relative frequencies for qualitative variables and measures of central tendency for quantitative variables.		ACKNOWLEDGEMENT This study was supported by the Coordination for the Improvement of Higher Education Personnel (CAPES) and Institute for Health Technology Assessment (IATS).	UNCLEAR
Vongpunsawad S, Intharasongkroh D, Thongmee T, Poovorawan Y. Seroprevalence of antibodies to dengue and chikungunya viruses in Thailand. PLoS One. 2017 Jun 29;12(6):e0180560. doi: 10.1371/journal.pone.0180560. PMID: 28662144; PMCID: PMC5491253.	Vongpunsawad et al., 2017	2017	Asia	Thailand	English	Research article	we assessed past exposure to DENV and CHIKV by evalu_x0002_ating pre-existing IgG antibodies to these viruses in Thai children and adults	cross-sectional study	individual	abr/14	out/14	NO	Serum samples were from individuals 6 months to 60 years who sought scheduled health check-ups or outpatient clinic care at 4 provincial hospitals located in Ayutthaya (n = 216), Lop Buri (n = 213), Narathiwat (n = 206), and Trang (n = 200) between April and October 2014	Anti-IgG antibodies against CHIKV and DENV were assessed using commercial enzyme_x0002_linked immunosorbent assays on 96-well microplat		randomized	UNCLEAR	A total of 835 randomly chosen residual blood samples were tested.	Age>45 years - 114 (55.3) 10.7 (6.5–17.8) <0.001. 120 (27.5) female. Overall, individuals who tested positive for anti-CHIKV IgG antibody comprised 26.8% (224/835). The age-standardized seroprevalence was similar at 27.2%. However, seroprevalence increased with increasing age and approximately half of adults in their 50’s had seroconverted. Since seroprevalence appeared to rise dramatically aroun…		The DENV and CHIKV IgG prevalence among residents were weighed to adjust for age and gender distribution in the population by direct method using the sampling weights from the 2014 census data	Association of categorical variables with positive serology was evaluated by binary logistic regression using univariate analysis. D	0.05	This work was supported by The National Research Council of Thailand, The Research Chair Grant from the National Science and Technology Development Agency, Chulalongkorn University Centenary Academic Development Project (CU56- HR01), Ratchadaphiseksomphot Endowment Fund of Chulalongkorn University (RES560530093), The Outstanding Professor of Thailand Research Fund (DPG5480002), and The National R…	The authors have declared that no competing interests exist.
